# Supplementary material for: (12,17-Dieth­oxy­carbonyl-11,18-dimethyl-2,3:6,7-dibutano­corrphycenato)copper(II)–12,17-dieth­oxy­carbonyl-11,18-dimethyl-2:3,6:7-dibutano­corrphycene (3/97)
Source: Acta Crystallogr Sect E Struct Rep Online. 2011 Dec 10;68(Pt 1):m23–4. doi: 10.1107/S1600536811052214 (PMC3254300; doi:10.1107/S1600536811052214)
Supplement: Supplementary file 1 [file e-68-00m23-sup1.cif]

##############################################################################
#                                                                            #
# This CIF contains the data in a paper accepted for publication in          #
# Acta Crystallographica Section E. It conforms to the requirements of       #
# Notes for Authors for Acta Crystallographica Section E, and has been       #
# peer reviewed under the auspices of the IUCr Commission on Journals.       #
#                                                                            #
# Full details of the Crystallographic Information File format               #
# are given in the paper "The Crystallographic Information File (CIF):       #
# a New Standard Archive File for Crystallography" by S. R. Hall, F. H.      #
# Allen and I. D. Brown [Acta Cryst. (1991), A47, 655-685].                  #
#                                                                            #
# The current version of the core CIF dictionary is obtainable from          #
# ftp://ftp.iucr.org/pub/cif_core.dic.                                       #
#                                                                            #
# Software is freely available for graphical display of the structure(s)     #
# in this CIF. For information consult the CIF software page                 #
# http://www.iucr.org/resources/cif/software.                                #
#                                                                            #
# This file may be used for bona fide research purposes within the           #
# scientific community so long as proper attribution is given to the journal # 
# article from which it was obtained.                                        #
#                                                                            #
##############################################################################
data_I
_audit_creation_method
;SHELXL97
;
_chemical_name_systematic
;
(12,17-Diethoxycarbonyl-11,18-dimethyl-2,3:6,7-
dibutanocorrphycenato)copper(II)--12,17-diethoxycarbonyl-11,18-dimethyl-
2:3,6:7-dibutanocorrphycene (3/97)
;
_chemical_name_common     Corrphycene
_chemical_formula_moiety
                     'C1.224 H1.224 Cu0.034 N0.136 O0.136, 0.966(C36 H38 N4 O4)'
_chemical_formula_sum     'C36 H37.93 Cu0.03 N4 O4'
_chemical_formula_iupac     '[Cu (C36 H36 N4 O4)]0.034, 0.966C36 H38 N4 O4'
_chemical_formula_weight     592.80
_chemical_melting_point     ?
_symmetry_cell_setting     triclinic
_symmetry_space_group_name_H-M     'P -1'
_symmetry_space_group_name_Hall     '-P 1'
loop_
    _symmetry_equiv_pos_as_xyz
    'x, y, z'
    '-x, -y, -z'
_cell_length_a     8.8759(5)
_cell_length_b     13.2493(8)
_cell_length_c     13.2891(7)
_cell_angle_alpha     108.496(2)
_cell_angle_beta     90.708(2)
_cell_angle_gamma     98.142(2)
_cell_volume     1464.40(10)
_cell_formula_units_Z     2
_cell_measurement_reflns_used     9696
_cell_measurement_theta_min     3.04
_cell_measurement_theta_max     27.47
_cell_measurement_temperature     296
_exptl_crystal_description     block
_exptl_crystal_colour     purple
_exptl_crystal_size_max     0.310
_exptl_crystal_size_mid     0.250
_exptl_crystal_size_min     0.100
_exptl_crystal_density_diffrn     1.344
_exptl_crystal_density_meas     ?
_exptl_crystal_density_method     'not measured'
_exptl_crystal_F_000     630.8
_exptl_absorpt_coefficient_mu     0.109
_exptl_absorpt_correction_type     multi-scan
_exptl_absorpt_process_details
;
(ABSCOR; Higashi, 1995)
;
_exptl_absorpt_correction_T_min     0.788
_exptl_absorpt_correction_T_max     0.923
_exptl_special_details     ?
_diffrn_ambient_temperature     296
_diffrn_radiation_type     MoK\a
_diffrn_radiation_wavelength     0.71073
_diffrn_radiation_source     'fine-focus sealed tube'
_diffrn_radiation_monochromator     graphite
_diffrn_measurement_device_type     'Rigaku RAPID'
_diffrn_measurement_method     \w-scan
_diffrn_detector_area_resol_mean     10
_diffrn_reflns_number     14734
_diffrn_reflns_av_R_equivalents     0.0436
_diffrn_reflns_av_sigmaI/netI     0.0674
_diffrn_reflns_theta_min     3.04
_diffrn_reflns_theta_max     27.48
_diffrn_reflns_theta_full     27.48
_diffrn_measured_fraction_theta_max     0.993
_diffrn_measured_fraction_theta_full     0.993
_diffrn_reflns_limit_h_min     -11
_diffrn_reflns_limit_h_max     11
_diffrn_reflns_limit_k_min     -17
_diffrn_reflns_limit_k_max     17
_diffrn_reflns_limit_l_min     -17
_diffrn_reflns_limit_l_max     17
_diffrn_standards_number     ?
_diffrn_standards_interval_count     ?
_diffrn_standards_interval_time     ?
_diffrn_standards_decay_%     ?
_refine_special_details
;
Refinement of <i>F</i>^2^ against ALL reflections. The weighted <i>R</i>-factor
<i>wR</i> and goodness of fit <i>S</i> are based on <i>F</i>^2^, conventional
<i>R</i>-factors <i>R</i> are based on <i>F</i>, with <i>F</i> set to zero for
negative <i>F</i>^2^. The threshold expression of <i>F</i>^2^ >
\s(<i>F</i>^2^) is used only for calculating <i>R</i>-factors(gt) <i>etc</i>.
and is not relevant to the choice of reflections for refinement.
<i>R</i>-factors based on <i>F</i>^2^ are statistically about twice as large
as those based on <i>F</i>, and <i>R</i>- factors based on ALL data will be
even larger.
;
_reflns_number_total     6677
_reflns_number_gt     3707
_reflns_threshold_expression     >2\s(I)
_refine_ls_structure_factor_coef     Fsqd
_refine_ls_matrix_type     full
_refine_ls_R_factor_all     0.1389
_refine_ls_R_factor_gt     0.0722
_refine_ls_wR_factor_gt     0.1986
_refine_ls_wR_factor_ref     0.2459
_refine_ls_goodness_of_fit_ref     1.147
_refine_ls_restrained_S_all     1.149
_refine_ls_number_reflns     6677
_refine_ls_number_parameters     412
_refine_ls_number_restraints     0
_refine_ls_hydrogen_treatment     constr
_refine_ls_weighting_scheme     calc
_refine_ls_weighting_details
                 'calc w=1/[\s^2^(Fo^2^)+(0.1301P)^2^] where P=(Fo^2^+2Fc^2^)/3'
_atom_sites_solution_hydrogens     geom
_atom_sites_solution_primary     direct
_atom_sites_solution_secondary     difmap
_refine_ls_shift/su_max     0.000
_refine_ls_shift/su_mean     0.000
_refine_diff_density_max     1.690
_refine_diff_density_min     -0.581
_refine_ls_extinction_method     none
_refine_ls_extinction_coef     ?
loop_
    _atom_type_symbol
    _atom_type_description
    _atom_type_scat_dispersion_real
    _atom_type_scat_dispersion_imag
    _atom_type_scat_source
    'C' 'C' 0.0033 0.0016
                         'International Tables Vol C Tables 4.2.6.8 and 6.1.1.4'
    'H' 'H' 0.0000 0.0000
                         'International Tables Vol C Tables 4.2.6.8 and 6.1.1.4'
    'N' 'N' 0.0061 0.0033
                         'International Tables Vol C Tables 4.2.6.8 and 6.1.1.4'
    'O' 'O' 0.0106 0.0060
                         'International Tables Vol C Tables 4.2.6.8 and 6.1.1.4'
    'Cu' 'Cu' 0.3201 1.2651
                         'International Tables Vol C Tables 4.2.6.8 and 6.1.1.4'
_computing_data_collection
;
CrystalClear (Rigaku/MSC, 2005)
;
_computing_cell_refinement     'HKL2000 (Otwinowski & Minor, 1997)'
_computing_data_reduction     'HKL2000 (Otwinowski & Minor, 1997)'
_computing_structure_solution     'SIR-2004 (Burla <i>et al.</i>, 2005)'
_computing_structure_refinement     'SHELXL97 (Sheldrick, 2008)'
_computing_molecular_graphics     'ORTEP-3 for Windows (Farrugia, 1997)'
_computing_publication_material     'SHELXL97 (Sheldrick, 2008)'
loop_
    _atom_site_type_symbol
    _atom_site_label
    _atom_site_fract_x
    _atom_site_fract_y
    _atom_site_fract_z
    _atom_site_U_iso_or_equiv
    _atom_site_adp_type
    _atom_site_calc_flag
    _atom_site_refinement_flags
    _atom_site_occupancy
    _atom_site_symmetry_multiplicity
    _atom_site_disorder_assembly
    _atom_site_disorder_group
    Cu Cu 0.0199(11) -0.0170(8) 0.6898(8) 0.023(4) Uiso d P 0.0342(17) 1 . .
    H H1 -0.0579 -0.0371 0.7551 0.066(14) Uiso d P 0.9658(17) 1 . .
    H H3 0.1166 0.0014 0.6183 0.090(18) Uiso d P 0.9658(17) 1 . .
    O O1 0.5049(3) 0.24582(18) 0.5059(2) 0.0473(6) Uani d . 1 1 . .
    O O2 0.5345(2) 0.10428(16) 0.36605(17) 0.0342(5) Uani d . 1 1 . .
    O O3 0.2084(4) 0.46877(19) 0.9008(2) 0.0608(8) Uani d . 1 1 . .
    O O4 0.2074(3) 0.45953(18) 1.06523(19) 0.0498(7) Uani d . 1 1 . .
    N N1 -0.1223(3) -0.0788(2) 0.7810(2) 0.0307(6) Uani d . 1 1 . .
    N N2 -0.0363(3) -0.16368(19) 0.5921(2) 0.0301(6) Uani d . 1 1 . .
    N N3 0.1672(3) 0.00372(19) 0.5646(2) 0.0285(5) Uani d . 1 1 . .
    N N4 0.0455(3) 0.12471(19) 0.82171(19) 0.0294(6) Uani d . 1 1 . .
    C C1 -0.1757(3) -0.0399(2) 0.8790(2) 0.0300(6) Uani d . 1 1 . .
    C C2 -0.2824(3) -0.1250(2) 0.8933(2) 0.0309(7) Uani d . 1 1 . .
    C C3 -0.2908(3) -0.2135(2) 0.8016(2) 0.0288(6) Uani d . 1 1 . .
    C C4 -0.1868(3) -0.1822(2) 0.7303(2) 0.0293(6) Uani d . 1 1 . .
    C C5 -0.1381(3) -0.2301(2) 0.6262(2) 0.0278(6) Uani d . 1 1 . .
    C C6 -0.1705(3) -0.3366(2) 0.5470(2) 0.0299(6) Uani d . 1 1 . .
    C C7 -0.0859(4) -0.3315(2) 0.4628(2) 0.0316(7) Uani d . 1 1 . .
    C C8 -0.0022(3) -0.2228(2) 0.4921(2) 0.0295(6) Uani d . 1 1 . .
    C C9 0.0992(3) -0.1786(2) 0.4340(2) 0.0306(7) Uani d . 1 1 . .
    H H9 0.1155 -0.2226 0.3663 0.037 Uiso calc R 1 1 . .
    C C10 0.1798(3) -0.0737(2) 0.4675(2) 0.0301(6) Uani d . 1 1 . .
    C C11 0.2930(3) -0.0293(2) 0.4121(2) 0.0295(6) Uani d . 1 1 . .
    C C12 0.3471(3) 0.0748(2) 0.4781(2) 0.0291(6) Uani d . 1 1 . .
    C C13 0.2670(3) 0.0956(2) 0.5738(2) 0.0276(6) Uani d . 1 1 . .
    C C14 0.2903(3) 0.1949(2) 0.6577(2) 0.0311(7) Uani d . 1 1 . .
    H H14 0.3664 0.2425 0.6418 0.037 Uiso calc R 1 1 . .
    C C15 0.2366(3) 0.2440(2) 0.7553(2) 0.0312(7) Uani d . 1 1 . .
    H H15 0.2841 0.3151 0.7830 0.037 Uiso calc R 1 1 . .
    C C16 0.1310(3) 0.2192(2) 0.8265(2) 0.0300(6) Uani d . 1 1 . .
    C C17 0.1087(3) 0.3021(2) 0.9271(2) 0.0310(7) Uani d . 1 1 . .
    C C18 0.0115(3) 0.2540(2) 0.9838(2) 0.0300(6) Uani d . 1 1 . .
    C C19 -0.0280(3) 0.1427(2) 0.9157(2) 0.0299(6) Uani d . 1 1 . .
    C C20 -0.1292(3) 0.0661(2) 0.9425(2) 0.0301(6) Uani d . 1 1 . .
    H H20 -0.1691 0.0880 1.0090 0.036 Uiso calc R 1 1 . .
    C C21 -0.3712(4) -0.1235(3) 0.9887(3) 0.0351(7) Uani d . 1 1 . .
    H H21A -0.4455 -0.0750 0.9958 0.042 Uiso calc R 1 1 . .
    H H21B -0.3024 -0.0962 1.0519 0.042 Uiso calc R 1 1 . .
    C C22 -0.4532(4) -0.2350(3) 0.9811(3) 0.0443(8) Uani d . 1 1 . .
    H H22A -0.3830 -0.2734 1.0054 0.053 Uiso calc R 1 1 . .
    H H22B -0.5367 -0.2272 1.0280 0.053 Uiso calc R 1 1 . .
    C C23 -0.5151(4) -0.3006(3) 0.8697(3) 0.0419(8) Uani d . 1 1 . .
    H H23A -0.5915 -0.2650 0.8478 0.050 Uiso calc R 1 1 . .
    H H23B -0.5650 -0.3705 0.8701 0.050 Uiso calc R 1 1 . .
    C C24 -0.3943(4) -0.3170(2) 0.7888(3) 0.0348(7) Uani d . 1 1 . .
    H H24A -0.3347 -0.3699 0.7978 0.042 Uiso calc R 1 1 . .
    H H24B -0.4431 -0.3445 0.7177 0.042 Uiso calc R 1 1 . .
    C C25 -0.2743(4) -0.4357(2) 0.5472(3) 0.0379(7) Uani d . 1 1 . .
    H H25A -0.3795 -0.4250 0.5411 0.045 Uiso calc R 1 1 . .
    H H25B -0.2580 -0.4490 0.6139 0.045 Uiso calc R 1 1 . .
    C C26 -0.2449(4) -0.5331(3) 0.4549(3) 0.0474(9) Uani d . 1 1 . .
    H H26A -0.1542 -0.5583 0.4730 0.057 Uiso calc R 1 1 . .
    H H26B -0.3301 -0.5908 0.4444 0.057 Uiso calc R 1 1 . .
    C C27 -0.2240(5) -0.5075(3) 0.3518(3) 0.0485(9) Uani d . 1 1 . .
    H H27A -0.2122 -0.5727 0.2950 0.058 Uiso calc R 1 1 . .
    H H27B -0.3142 -0.4817 0.3336 0.058 Uiso calc R 1 1 . .
    C C28 -0.0856(4) -0.4230(2) 0.3618(3) 0.0354(7) Uani d . 1 1 . .
    H H28A 0.0065 -0.4547 0.3616 0.042 Uiso calc R 1 1 . .
    H H28B -0.0869 -0.3966 0.3016 0.042 Uiso calc R 1 1 . .
    C C29 0.3370(4) -0.0890(3) 0.3028(2) 0.0345(7) Uani d . 1 1 . .
    H H29A 0.3439 -0.0425 0.2600 0.052 Uiso calc R 1 1 . .
    H H29B 0.2612 -0.1509 0.2707 0.052 Uiso calc R 1 1 . .
    H H29C 0.4339 -0.1118 0.3080 0.052 Uiso calc R 1 1 . .
    C C30 0.4677(3) 0.1519(2) 0.4546(2) 0.0303(6) Uani d . 1 1 . .
    C C31 0.6546(4) 0.1722(2) 0.3344(2) 0.0335(7) Uani d . 1 1 . .
    H H31A 0.7376 0.1991 0.3888 0.040 Uiso calc R 1 1 . .
    H H31B 0.6159 0.2331 0.3235 0.040 Uiso calc R 1 1 . .
    C C32 0.7086(4) 0.1028(3) 0.2324(3) 0.0411(8) Uani d . 1 1 . .
    H H32A 0.7390 0.0401 0.2431 0.062 Uiso calc R 1 1 . .
    H H32B 0.7938 0.1429 0.2111 0.062 Uiso calc R 1 1 . .
    H H32C 0.6274 0.0813 0.1780 0.062 Uiso calc R 1 1 . .
    C C33 0.1799(4) 0.4170(2) 0.9603(3) 0.0366(7) Uani d . 1 1 . .
    C C34 0.2742(6) 0.5728(3) 1.1055(3) 0.0632(12) Uani d . 1 1 . .
    H H34A 0.3510 0.5880 1.0588 0.076 Uiso calc R 1 1 . .
    H H34B 0.1958 0.6171 1.1067 0.076 Uiso calc R 1 1 . .
    C C35 0.3420(6) 0.5982(3) 1.2102(4) 0.0796(16) Uani d . 1 1 . .
    H H35A 0.2674 0.5788 1.2552 0.119 Uiso calc R 1 1 . .
    H H35B 0.3787 0.6741 1.2381 0.119 Uiso calc R 1 1 . .
    H H35C 0.4256 0.5589 1.2079 0.119 Uiso calc R 1 1 . .
    C C36 -0.0458(4) 0.3008(2) 1.0907(3) 0.0354(7) Uani d . 1 1 . .
    H H36A 0.0165 0.2874 1.1432 0.053 Uiso calc R 1 1 . .
    H H36B -0.1493 0.2683 1.0917 0.053 Uiso calc R 1 1 . .
    H H36C -0.0416 0.3771 1.1063 0.053 Uiso calc R 1 1 . .
loop_
    _atom_site_aniso_label
    _atom_site_aniso_U_11
    _atom_site_aniso_U_22
    _atom_site_aniso_U_33
    _atom_site_aniso_U_12
    _atom_site_aniso_U_13
    _atom_site_aniso_U_23
    O1 0.0499(14) 0.0317(12) 0.0501(15) -0.0069(11) 0.0205(12) 0.0036(11)
    O2 0.0380(12) 0.0289(11) 0.0339(12) -0.0020(9) 0.0101(9) 0.0104(9)
    O3 0.109(2) 0.0311(13) 0.0394(15) -0.0042(14) 0.0083(15) 0.0134(11)
    O4 0.0808(19) 0.0276(11) 0.0339(14) -0.0099(12) -0.0029(12) 0.0081(10)
    N1 0.0306(13) 0.0276(12) 0.0311(14) -0.0015(11) 0.0012(11) 0.0081(11)
    N2 0.0295(13) 0.0264(12) 0.0327(14) -0.0010(11) 0.0008(10) 0.0095(10)
    N3 0.0313(13) 0.0253(12) 0.0275(13) 0.0016(11) 0.0036(10) 0.0077(10)
    N4 0.0296(13) 0.0288(13) 0.0291(14) 0.0026(11) 0.0027(10) 0.0090(10)
    C1 0.0307(15) 0.0285(15) 0.0310(16) 0.0009(13) 0.0029(12) 0.0116(12)
    C2 0.0319(15) 0.0304(15) 0.0301(16) 0.0045(13) 0.0031(12) 0.0095(12)
    C3 0.0258(14) 0.0254(14) 0.0360(17) 0.0005(12) 0.0016(12) 0.0124(12)
    C4 0.0266(15) 0.0275(14) 0.0330(17) 0.0009(12) -0.0020(12) 0.0102(12)
    C5 0.0246(14) 0.0239(14) 0.0353(17) 0.0008(12) 0.0015(12) 0.0113(12)
    C6 0.0279(15) 0.0263(14) 0.0347(17) 0.0023(12) 0.0003(12) 0.0096(12)
    C7 0.0349(16) 0.0278(15) 0.0306(17) 0.0028(13) 0.0001(12) 0.0081(12)
    C8 0.0264(14) 0.0288(14) 0.0318(16) -0.0001(12) 0.0027(12) 0.0096(12)
    C9 0.0327(16) 0.0288(15) 0.0273(16) 0.0013(13) -0.0007(12) 0.0066(12)
    C10 0.0285(15) 0.0299(15) 0.0321(16) 0.0036(13) 0.0011(12) 0.0105(12)
    C11 0.0306(15) 0.0273(14) 0.0304(16) 0.0006(13) 0.0010(12) 0.0109(12)
    C12 0.0281(15) 0.0285(15) 0.0318(16) 0.0035(13) 0.0015(12) 0.0117(12)
    C13 0.0256(14) 0.0291(15) 0.0303(16) 0.0015(12) 0.0046(11) 0.0136(12)
    C14 0.0316(15) 0.0288(15) 0.0328(17) -0.0016(13) 0.0022(12) 0.0124(13)
    C15 0.0321(16) 0.0270(14) 0.0321(17) -0.0025(13) 0.0002(12) 0.0090(12)
    C16 0.0321(16) 0.0253(14) 0.0319(16) -0.0007(13) 0.0020(12) 0.0103(12)
    C17 0.0333(16) 0.0235(14) 0.0344(17) -0.0013(13) -0.0011(13) 0.0094(12)
    C18 0.0304(15) 0.0304(15) 0.0287(16) 0.0003(13) 0.0015(12) 0.0106(12)
    C19 0.0299(15) 0.0308(15) 0.0288(16) 0.0032(13) 0.0016(12) 0.0098(12)
    C20 0.0307(15) 0.0278(15) 0.0301(16) 0.0003(13) 0.0025(12) 0.0087(12)
    C21 0.0390(17) 0.0330(16) 0.0344(17) 0.0068(14) 0.0044(13) 0.0119(13)
    C22 0.0430(19) 0.0433(19) 0.045(2) -0.0026(16) 0.0066(16) 0.0165(16)
    C23 0.046(2) 0.0388(18) 0.042(2) 0.0018(16) 0.0080(15) 0.0163(15)
    C24 0.0376(17) 0.0303(16) 0.0367(18) 0.0006(14) 0.0011(13) 0.0132(13)
    C25 0.0377(17) 0.0311(16) 0.0420(19) -0.0014(14) 0.0079(14) 0.0103(14)
    C26 0.050(2) 0.0319(17) 0.050(2) -0.0057(16) 0.0081(17) 0.0044(15)
    C27 0.056(2) 0.0370(18) 0.042(2) -0.0061(17) 0.0051(17) 0.0036(15)
    C28 0.0391(17) 0.0273(15) 0.0368(18) 0.0016(13) 0.0012(13) 0.0078(13)
    C29 0.0354(16) 0.0348(16) 0.0324(17) 0.0022(14) 0.0048(13) 0.0109(13)
    C30 0.0288(15) 0.0292(15) 0.0323(17) -0.0022(13) 0.0024(12) 0.0117(13)
    C31 0.0320(16) 0.0337(16) 0.0344(17) -0.0034(14) 0.0035(13) 0.0142(13)
    C32 0.048(2) 0.0457(19) 0.0343(18) 0.0087(17) 0.0110(15) 0.0183(15)
    C33 0.0456(19) 0.0280(15) 0.0357(18) 0.0050(14) 0.0023(14) 0.0101(13)
    C34 0.111(4) 0.0269(17) 0.044(2) -0.013(2) -0.007(2) 0.0112(16)
    C35 0.086(3) 0.034(2) 0.103(4) -0.006(2) -0.032(3) 0.007(2)
    C36 0.0399(17) 0.0287(15) 0.0365(18) 0.0033(14) 0.0080(14) 0.0099(13)
_geom_special_details
;
All e.s.d.'s (except the e.s.d. in the dihedral angle between two l.s. planes)
are estimated using the full covariance matrix. The cell e.s.d.'s are taken
into account individually in the estimation of e.s.d.'s in distances, angles
and torsion angles; correlations between e.s.d.'s in cell parameters are only
used when they are defined by crystal symmetry. An approximate (isotropic)
treatment of cell e.s.d.'s is used for estimating e.s.d.'s involving l.s.
planes.
;
loop_
    _geom_bond_atom_site_label_1
    _geom_bond_atom_site_label_2
    _geom_bond_site_symmetry_2
    _geom_bond_distance
    _geom_bond_publ_flag
    Cu N2 . 1.954(10) ?
    Cu N1 . 2.026(10) ?
    Cu N4 . 2.105(10) ?
    Cu N3 . 2.189(10) ?
    O1 C30 . 1.209(4) ?
    O2 C30 . 1.337(4) ?
    O2 C31 . 1.450(4) ?
    O3 C33 . 1.208(4) ?
    O4 C33 . 1.332(4) ?
    O4 C34 . 1.456(4) ?
    N1 C4 . 1.357(4) ?
    N1 C1 . 1.358(4) ?
    N1 H1 . 0.886 ?
    N2 C5 . 1.355(4) ?
    N2 C8 . 1.374(4) ?
    N3 C13 . 1.371(4) ?
    N3 C10 . 1.388(4) ?
    N3 H3 . 0.854 ?
    N4 C16 . 1.351(4) ?
    N4 C19 . 1.385(4) ?
    C1 C20 . 1.390(4) ?
    C1 C2 . 1.429(4) ?
    C2 C3 . 1.390(4) ?
    C2 C21 . 1.497(4) ?
    C3 C4 . 1.444(4) ?
    C3 C24 . 1.498(4) ?
    C4 C5 . 1.427(4) ?
    C5 C6 . 1.456(4) ?
    C6 C7 . 1.369(4) ?
    C6 C25 . 1.494(4) ?
    C7 C8 . 1.453(4) ?
    C7 C28 . 1.497(4) ?
    C8 C9 . 1.379(4) ?
    C9 C10 . 1.400(4) ?
    C9 H9 . 0.9300 ?
    C10 C11 . 1.423(4) ?
    C11 C12 . 1.392(4) ?
    C11 C29 . 1.503(4) ?
    C12 C13 . 1.433(4) ?
    C12 C30 . 1.479(4) ?
    C13 C14 . 1.416(4) ?
    C14 C15 . 1.379(4) ?
    C14 H14 . 0.9300 ?
    C15 C16 . 1.419(4) ?
    C15 H15 . 0.9300 ?
    C16 C17 . 1.473(4) ?
    C17 C18 . 1.373(4) ?
    C17 C33 . 1.485(4) ?
    C18 C19 . 1.453(4) ?
    C18 C36 . 1.487(4) ?
    C19 C20 . 1.394(4) ?
    C20 H20 . 0.9300 ?
    C21 C22 . 1.523(5) ?
    C21 H21A . 0.9700 ?
    C21 H21B . 0.9700 ?
    C22 C23 . 1.510(5) ?
    C22 H22A . 0.9700 ?
    C22 H22B . 0.9700 ?
    C23 C24 . 1.516(5) ?
    C23 H23A . 0.9700 ?
    C23 H23B . 0.9700 ?
    C24 H24A . 0.9700 ?
    C24 H24B . 0.9700 ?
    C25 C26 . 1.528(4) ?
    C25 H25A . 0.9700 ?
    C25 H25B . 0.9700 ?
    C26 C27 . 1.519(5) ?
    C26 H26A . 0.9700 ?
    C26 H26B . 0.9700 ?
    C27 C28 . 1.515(5) ?
    C27 H27A . 0.9700 ?
    C27 H27B . 0.9700 ?
    C28 H28A . 0.9700 ?
    C28 H28B . 0.9700 ?
    C29 H29A . 0.9600 ?
    C29 H29B . 0.9600 ?
    C29 H29C . 0.9600 ?
    C31 C32 . 1.504(4) ?
    C31 H31A . 0.9700 ?
    C31 H31B . 0.9700 ?
    C32 H32A . 0.9600 ?
    C32 H32B . 0.9600 ?
    C32 H32C . 0.9600 ?
    C34 C35 . 1.427(6) ?
    C34 H34A . 0.9700 ?
    C34 H34B . 0.9700 ?
    C35 H35A . 0.9600 ?
    C35 H35B . 0.9600 ?
    C35 H35C . 0.9600 ?
    C36 H36A . 0.9600 ?
    C36 H36B . 0.9600 ?
    C36 H36C . 0.9600 ?
loop_
    _geom_angle_atom_site_label_1
    _geom_angle_atom_site_label_2
    _geom_angle_atom_site_label_3
    _geom_angle_site_symmetry_1
    _geom_angle_site_symmetry_3
    _geom_angle
    _geom_angle_publ_flag
    N2 Cu N1 . . 80.7(4) ?
    N2 Cu N4 . . 165.0(6) ?
    N1 Cu N4 . . 84.3(4) ?
    N2 Cu N3 . . 83.9(4) ?
    N1 Cu N3 . . 164.4(5) ?
    N4 Cu N3 . . 110.9(4) ?
    C30 O2 C31 . . 116.0(2) ?
    C33 O4 C34 . . 116.5(3) ?
    C4 N1 C1 . . 111.7(3) ?
    C4 N1 Cu . . 112.8(3) ?
    C1 N1 Cu . . 135.4(3) ?
    C4 N1 H1 . . 127.1 ?
    C5 N2 C8 . . 106.3(2) ?
    C5 N2 Cu . . 116.1(3) ?
    C8 N2 Cu . . 137.5(4) ?
    C13 N3 C10 . . 109.8(2) ?
    C13 N3 Cu . . 124.0(3) ?
    C10 N3 Cu . . 126.1(3) ?
    C13 N3 H3 . . 117.9 ?
    C10 N3 H3 . . 132.0 ?
    C16 N4 C19 . . 106.7(2) ?
    C16 N4 Cu . . 125.3(3) ?
    C19 N4 Cu . . 127.9(3) ?
    N1 C1 C20 . . 121.0(3) ?
    N1 C1 C2 . . 106.8(3) ?
    C20 C1 C2 . . 132.2(3) ?
    C3 C2 C1 . . 107.9(3) ?
    C3 C2 C21 . . 124.3(3) ?
    C1 C2 C21 . . 127.8(3) ?
    C2 C3 C4 . . 106.8(3) ?
    C2 C3 C24 . . 122.2(3) ?
    C4 C3 C24 . . 131.0(3) ?
    N1 C4 C5 . . 115.8(3) ?
    N1 C4 C3 . . 106.8(3) ?
    C5 C4 C3 . . 137.4(3) ?
    N2 C5 C4 . . 114.4(3) ?
    N2 C5 C6 . . 111.0(3) ?
    C4 C5 C6 . . 134.5(3) ?
    C7 C6 C5 . . 105.9(3) ?
    C7 C6 C25 . . 123.0(3) ?
    C5 C6 C25 . . 131.1(3) ?
    C6 C7 C8 . . 106.6(3) ?
    C6 C7 C28 . . 124.5(3) ?
    C8 C7 C28 . . 128.8(3) ?
    N2 C8 C9 . . 121.3(3) ?
    N2 C8 C7 . . 110.1(3) ?
    C9 C8 C7 . . 128.6(3) ?
    C8 C9 C10 . . 126.1(3) ?
    C8 C9 H9 . . 117.0 ?
    C10 C9 H9 . . 117.0 ?
    N3 C10 C9 . . 125.0(3) ?
    N3 C10 C11 . . 108.1(3) ?
    C9 C10 C11 . . 126.9(3) ?
    C12 C11 C10 . . 106.5(3) ?
    C12 C11 C29 . . 129.9(3) ?
    C10 C11 C29 . . 123.6(3) ?
    C11 C12 C13 . . 108.8(3) ?
    C11 C12 C30 . . 126.1(3) ?
    C13 C12 C30 . . 125.1(3) ?
    N3 C13 C14 . . 129.2(3) ?
    N3 C13 C12 . . 106.8(2) ?
    C14 C13 C12 . . 124.0(3) ?
    C15 C14 C13 . . 140.4(3) ?
    C15 C14 H14 . . 109.8 ?
    C13 C14 H14 . . 109.8 ?
    C14 C15 C16 . . 139.4(3) ?
    C14 C15 H15 . . 110.3 ?
    C16 C15 H15 . . 110.3 ?
    N4 C16 C15 . . 130.2(3) ?
    N4 C16 C17 . . 109.5(3) ?
    C15 C16 C17 . . 120.2(3) ?
    C18 C17 C16 . . 107.7(3) ?
    C18 C17 C33 . . 126.6(3) ?
    C16 C17 C33 . . 125.6(3) ?
    C17 C18 C19 . . 104.9(3) ?
    C17 C18 C36 . . 129.6(3) ?
    C19 C18 C36 . . 125.5(3) ?
    N4 C19 C20 . . 125.4(3) ?
    N4 C19 C18 . . 111.2(3) ?
    C20 C19 C18 . . 123.5(3) ?
    C1 C20 C19 . . 125.9(3) ?
    C1 C20 H20 . . 117.0 ?
    C19 C20 H20 . . 117.0 ?
    C2 C21 C22 . . 112.1(3) ?
    C2 C21 H21A . . 109.2 ?
    C22 C21 H21A . . 109.2 ?
    C2 C21 H21B . . 109.2 ?
    C22 C21 H21B . . 109.2 ?
    H21A C21 H21B . . 107.9 ?
    C23 C22 C21 . . 112.9(3) ?
    C23 C22 H22A . . 109.0 ?
    C21 C22 H22A . . 109.0 ?
    C23 C22 H22B . . 109.0 ?
    C21 C22 H22B . . 109.0 ?
    H22A C22 H22B . . 107.8 ?
    C22 C23 C24 . . 113.7(3) ?
    C22 C23 H23A . . 108.8 ?
    C24 C23 H23A . . 108.8 ?
    C22 C23 H23B . . 108.8 ?
    C24 C23 H23B . . 108.8 ?
    H23A C23 H23B . . 107.7 ?
    C3 C24 C23 . . 111.0(3) ?
    C3 C24 H24A . . 109.4 ?
    C23 C24 H24A . . 109.4 ?
    C3 C24 H24B . . 109.4 ?
    C23 C24 H24B . . 109.4 ?
    H24A C24 H24B . . 108.0 ?
    C6 C25 C26 . . 110.7(3) ?
    C6 C25 H25A . . 109.5 ?
    C26 C25 H25A . . 109.5 ?
    C6 C25 H25B . . 109.5 ?
    C26 C25 H25B . . 109.5 ?
    H25A C25 H25B . . 108.1 ?
    C27 C26 C25 . . 112.6(3) ?
    C27 C26 H26A . . 109.1 ?
    C25 C26 H26A . . 109.1 ?
    C27 C26 H26B . . 109.1 ?
    C25 C26 H26B . . 109.1 ?
    H26A C26 H26B . . 107.8 ?
    C28 C27 C26 . . 111.2(3) ?
    C28 C27 H27A . . 109.4 ?
    C26 C27 H27A . . 109.4 ?
    C28 C27 H27B . . 109.4 ?
    C26 C27 H27B . . 109.4 ?
    H27A C27 H27B . . 108.0 ?
    C7 C28 C27 . . 109.9(3) ?
    C7 C28 H28A . . 109.7 ?
    C27 C28 H28A . . 109.7 ?
    C7 C28 H28B . . 109.7 ?
    C27 C28 H28B . . 109.7 ?
    H28A C28 H28B . . 108.2 ?
    C11 C29 H29A . . 109.5 ?
    C11 C29 H29B . . 109.5 ?
    H29A C29 H29B . . 109.5 ?
    C11 C29 H29C . . 109.5 ?
    H29A C29 H29C . . 109.5 ?
    H29B C29 H29C . . 109.5 ?
    O1 C30 O2 . . 122.4(3) ?
    O1 C30 C12 . . 126.7(3) ?
    O2 C30 C12 . . 110.9(2) ?
    O2 C31 C32 . . 106.4(3) ?
    O2 C31 H31A . . 110.4 ?
    C32 C31 H31A . . 110.4 ?
    O2 C31 H31B . . 110.4 ?
    C32 C31 H31B . . 110.4 ?
    H31A C31 H31B . . 108.6 ?
    C31 C32 H32A . . 109.5 ?
    C31 C32 H32B . . 109.5 ?
    H32A C32 H32B . . 109.5 ?
    C31 C32 H32C . . 109.5 ?
    H32A C32 H32C . . 109.5 ?
    H32B C32 H32C . . 109.5 ?
    O3 C33 O4 . . 122.4(3) ?
    O3 C33 C17 . . 125.0(3) ?
    O4 C33 C17 . . 112.6(3) ?
    C35 C34 O4 . . 110.2(3) ?
    C35 C34 H34A . . 109.6 ?
    O4 C34 H34A . . 109.6 ?
    C35 C34 H34B . . 109.6 ?
    O4 C34 H34B . . 109.6 ?
    H34A C34 H34B . . 108.1 ?
    C34 C35 H35A . . 109.5 ?
    C34 C35 H35B . . 109.5 ?
    H35A C35 H35B . . 109.5 ?
    C34 C35 H35C . . 109.5 ?
    H35A C35 H35C . . 109.5 ?
    H35B C35 H35C . . 109.5 ?
    C18 C36 H36A . . 109.5 ?
    C18 C36 H36B . . 109.5 ?
    H36A C36 H36B . . 109.5 ?
    C18 C36 H36C . . 109.5 ?
    H36A C36 H36C . . 109.5 ?
    H36B C36 H36C . . 109.5 ?
loop_
    _geom_torsion_atom_site_label_1
    _geom_torsion_atom_site_label_2
    _geom_torsion_atom_site_label_3
    _geom_torsion_atom_site_label_4
    _geom_torsion_site_symmetry_1
    _geom_torsion_site_symmetry_2
    _geom_torsion_site_symmetry_3
    _geom_torsion_site_symmetry_4
    _geom_torsion
    _geom_torsion_publ_flag
    N2 Cu N1 C4 . . . . -2.9(4) ?
    N4 Cu N1 C4 . . . . 178.1(2) ?
    N3 Cu N1 C4 . . . . -13.5(19) ?
    N2 Cu N1 C1 . . . . -178.4(3) ?
    N4 Cu N1 C1 . . . . 2.6(5) ?
    N3 Cu N1 C1 . . . . 171.0(16) ?
    N1 Cu N2 C5 . . . . 2.1(4) ?
    N4 Cu N2 C5 . . . . 6(2) ?
    N3 Cu N2 C5 . . . . 179.3(2) ?
    N1 Cu N2 C8 . . . . -178.9(3) ?
    N4 Cu N2 C8 . . . . -175.1(17) ?
    N3 Cu N2 C8 . . . . -1.8(6) ?
    N2 Cu N3 C13 . . . . -175.6(2) ?
    N1 Cu N3 C13 . . . . -165.1(17) ?
    N4 Cu N3 C13 . . . . 2.6(5) ?
    N2 Cu N3 C10 . . . . 1.2(5) ?
    N1 Cu N3 C10 . . . . 12(2) ?
    N4 Cu N3 C10 . . . . 179.4(3) ?
    N2 Cu N4 C16 . . . . 178.0(18) ?
    N1 Cu N4 C16 . . . . -178.2(2) ?
    N3 Cu N4 C16 . . . . 5.1(6) ?
    N2 Cu N4 C19 . . . . -7(2) ?
    N1 Cu N4 C19 . . . . -3.3(5) ?
    N3 Cu N4 C19 . . . . -180.0(3) ?
    C4 N1 C1 C20 . . . . -177.3(3) ?
    Cu N1 C1 C20 . . . . -1.7(6) ?
    C4 N1 C1 C2 . . . . 0.5(3) ?
    Cu N1 C1 C2 . . . . 176.0(4) ?
    N1 C1 C2 C3 . . . . -0.5(3) ?
    C20 C1 C2 C3 . . . . 176.8(3) ?
    N1 C1 C2 C21 . . . . 179.1(3) ?
    C20 C1 C2 C21 . . . . -3.6(5) ?
    C1 C2 C3 C4 . . . . 0.4(3) ?
    C21 C2 C3 C4 . . . . -179.2(3) ?
    C1 C2 C3 C24 . . . . -179.1(2) ?
    C21 C2 C3 C24 . . . . 1.3(4) ?
    C1 N1 C4 C5 . . . . 179.8(2) ?
    Cu N1 C4 C5 . . . . 3.2(4) ?
    C1 N1 C4 C3 . . . . -0.2(3) ?
    Cu N1 C4 C3 . . . . -176.8(3) ?
    C2 C3 C4 N1 . . . . -0.1(3) ?
    C24 C3 C4 N1 . . . . 179.3(3) ?
    C2 C3 C4 C5 . . . . 179.9(3) ?
    C24 C3 C4 C5 . . . . -0.6(5) ?
    C8 N2 C5 C4 . . . . 179.7(2) ?
    Cu N2 C5 C4 . . . . -1.1(4) ?
    C8 N2 C5 C6 . . . . 0.9(3) ?
    Cu N2 C5 C6 . . . . -179.9(3) ?
    N1 C4 C5 N2 . . . . -1.5(4) ?
    C3 C4 C5 N2 . . . . 178.5(3) ?
    N1 C4 C5 C6 . . . . 177.0(3) ?
    C3 C4 C5 C6 . . . . -3.0(6) ?
    N2 C5 C6 C7 . . . . -1.0(3) ?
    C4 C5 C6 C7 . . . . -179.5(3) ?
    N2 C5 C6 C25 . . . . -179.5(3) ?
    C4 C5 C6 C25 . . . . 2.0(5) ?
    C5 C6 C7 C8 . . . . 0.6(3) ?
    C25 C6 C7 C8 . . . . 179.3(3) ?
    C5 C6 C7 C28 . . . . -179.0(3) ?
    C25 C6 C7 C28 . . . . -0.4(5) ?
    C5 N2 C8 C9 . . . . 179.9(3) ?
    Cu N2 C8 C9 . . . . 1.0(6) ?
    C5 N2 C8 C7 . . . . -0.5(3) ?
    Cu N2 C8 C7 . . . . -179.4(4) ?
    C6 C7 C8 N2 . . . . -0.1(3) ?
    C28 C7 C8 N2 . . . . 179.5(3) ?
    C6 C7 C8 C9 . . . . 179.4(3) ?
    C28 C7 C8 C9 . . . . -1.0(5) ?
    N2 C8 C9 C10 . . . . 1.3(5) ?
    C7 C8 C9 C10 . . . . -178.3(3) ?
    C13 N3 C10 C9 . . . . 177.2(3) ?
    Cu N3 C10 C9 . . . . 0.0(5) ?
    C13 N3 C10 C11 . . . . 0.0(3) ?
    Cu N3 C10 C11 . . . . -177.2(3) ?
    C8 C9 C10 N3 . . . . -1.6(5) ?
    C8 C9 C10 C11 . . . . 175.0(3) ?
    N3 C10 C11 C12 . . . . 0.4(3) ?
    C9 C10 C11 C12 . . . . -176.7(3) ?
    N3 C10 C11 C29 . . . . -179.1(3) ?
    C9 C10 C11 C29 . . . . 3.8(5) ?
    C10 C11 C12 C13 . . . . -0.6(3) ?
    C29 C11 C12 C13 . . . . 178.8(3) ?
    C10 C11 C12 C30 . . . . 179.2(3) ?
    C29 C11 C12 C30 . . . . -1.4(5) ?
    C10 N3 C13 C14 . . . . 178.4(3) ?
    Cu N3 C13 C14 . . . . -4.3(5) ?
    C10 N3 C13 C12 . . . . -0.4(3) ?
    Cu N3 C13 C12 . . . . 176.9(3) ?
    C11 C12 C13 N3 . . . . 0.7(3) ?
    C30 C12 C13 N3 . . . . -179.2(2) ?
    C11 C12 C13 C14 . . . . -178.3(3) ?
    C30 C12 C13 C14 . . . . 1.9(4) ?
    N3 C13 C14 C15 . . . . -0.4(6) ?
    C12 C13 C14 C15 . . . . 178.2(3) ?
    C13 C14 C15 C16 . . . . 2.9(7) ?
    C19 N4 C16 C15 . . . . 175.0(3) ?
    Cu N4 C16 C15 . . . . -9.2(5) ?
    C19 N4 C16 C17 . . . . -1.4(3) ?
    Cu N4 C16 C17 . . . . 174.4(3) ?
    C14 C15 C16 N4 . . . . 4.7(6) ?
    C14 C15 C16 C17 . . . . -179.2(3) ?
    N4 C16 C17 C18 . . . . 2.0(3) ?
    C15 C16 C17 C18 . . . . -174.8(3) ?
    N4 C16 C17 C33 . . . . -178.3(3) ?
    C15 C16 C17 C33 . . . . 4.9(4) ?
    C16 C17 C18 C19 . . . . -1.7(3) ?
    C33 C17 C18 C19 . . . . 178.6(3) ?
    C16 C17 C18 C36 . . . . 178.8(3) ?
    C33 C17 C18 C36 . . . . -1.0(5) ?
    C16 N4 C19 C20 . . . . 179.2(3) ?
    Cu N4 C19 C20 . . . . 3.6(5) ?
    C16 N4 C19 C18 . . . . 0.3(3) ?
    Cu N4 C19 C18 . . . . -175.3(4) ?
    C17 C18 C19 N4 . . . . 0.9(3) ?
    C36 C18 C19 N4 . . . . -179.5(3) ?
    C17 C18 C19 C20 . . . . -178.0(3) ?
    C36 C18 C19 C20 . . . . 1.6(5) ?
    N1 C1 C20 C19 . . . . 0.4(4) ?
    C2 C1 C20 C19 . . . . -176.7(3) ?
    N4 C19 C20 C1 . . . . -1.5(5) ?
    C18 C19 C20 C1 . . . . 177.3(3) ?
    C3 C2 C21 C22 . . . . 8.9(4) ?
    C1 C2 C21 C22 . . . . -170.6(3) ?
    C2 C21 C22 C23 . . . . -37.3(4) ?
    C21 C22 C23 C24 . . . . 58.1(4) ?
    C2 C3 C24 C23 . . . . 16.9(4) ?
    C4 C3 C24 C23 . . . . -162.5(3) ?
    C22 C23 C24 C3 . . . . -45.9(4) ?
    C7 C6 C25 C26 . . . . 12.8(4) ?
    C5 C6 C25 C26 . . . . -168.9(3) ?
    C6 C25 C26 C27 . . . . -43.0(4) ?
    C25 C26 C27 C28 . . . . 62.6(4) ?
    C6 C7 C28 C27 . . . . 17.6(4) ?
    C8 C7 C28 C27 . . . . -162.0(3) ?
    C26 C27 C28 C7 . . . . -46.9(4) ?
    C31 O2 C30 O1 . . . . -0.2(4) ?
    C31 O2 C30 C12 . . . . 179.7(2) ?
    C11 C12 C30 O1 . . . . 171.8(3) ?
    C13 C12 C30 O1 . . . . -8.4(5) ?
    C11 C12 C30 O2 . . . . -8.2(4) ?
    C13 C12 C30 O2 . . . . 171.6(2) ?
    C30 O2 C31 C32 . . . . -178.4(2) ?
    C34 O4 C33 O3 . . . . 0.1(5) ?
    C34 O4 C33 C17 . . . . -178.7(3) ?
    C18 C17 C33 O3 . . . . -146.8(4) ?
    C16 C17 C33 O3 . . . . 33.5(5) ?
    C18 C17 C33 O4 . . . . 31.9(4) ?
    C16 C17 C33 O4 . . . . -147.8(3) ?
    C33 O4 C34 C35 . . . . -161.3(4) ?
loop_
    _geom_hbond_atom_site_label_D
    _geom_hbond_atom_site_label_H
    _geom_hbond_atom_site_label_A
    _geom_hbond_site_symmetry_A
    _geom_hbond_distance_DH
    _geom_hbond_distance_HA
    _geom_hbond_distance_DA
    _geom_hbond_angle_DHA
    N3 H3 N2 . 0.85 2.33 2.777(4) 113
    N1 H1 N4 . 0.89 2.11 2.774(4) 131
data_global
_journal_data_validation_number     ?
_journal_date_recd_electronic     2011-11-29
_journal_date_accepted     2011-12-03
_journal_name_full     'Acta Crystallographica, Section E'
_journal_year     2012
_journal_volume     68
_journal_issue      1
_journal_page_first     m23
_journal_page_last     m24
_journal_paper_category     QM
_journal_paper_doi     10.1107/S1600536811052214
_journal_coeditor_code     IS5019
_publ_contact_author_name     'Ohgo, Yoshiki'
_publ_contact_author_address
;
Department of Chemistry
Faculty of Medicine
Toho University
5-21-16 Omorinishi Ota-ku
Tokyo 143-8540
Japan
;
_publ_contact_author_email     yohgo@med.toho-u.ac.jp
_publ_contact_author_fax     '81 3 5493 5430'
_publ_contact_author_phone     '81 3 3762 4151 x2551'
_publ_section_title
;\
(12,17-Diethoxycarbonyl-11,18-dimethyl-2,3:6,7-dibutanocorrphycenato)\
copper(II)--12,17-diethoxycarbonyl-11,18-dimethyl-2,3:6,7-dibutanocorrphycene
(3/97)
;
loop_
    _publ_author_name
    _publ_author_address
    'Ohgo, Yoshiki'
;
Department of Chemistry
Faculty of Medicine
Toho University
Ota-ku Tokyo 143-8540, Japan
;
    'Yokoyama, Yuki'
;
Department of Physical Chemistry,
Graduate School of Pharmaceutical
Sciences, Chuoh-Inohana, Chiba,
Chiba 260-8675, Japan
;
    'Hashizume, Daisuke'
;
Advanced Technology Support
Division, RIKEN Advanced Science
Institute, Wako, Saitama 351-0198,
Japan
;
    'Neya, Saburo'
;
Department of Physical Chemistry,
Graduate School of Pharmaceutical
Sciences, Chuoh-Inohana, Chiba,
Chiba 260-8675, Japan
;
    'Nakamura, Mikio'
;
Department of Chemistry
Faculty of Medicine
Toho University
Ota-ku Tokyo 143-8540, Japan
;
