# Supplementary material for: (12,17-Dieth­oxy­carbonyl-11,18-dimethyl-2,3:6,7-dibutano­corrphycenato)copper(II)–12,17-dieth­oxy­carbonyl-11,18-dimethyl-2:3,6:7-dibutano­corrphycene (3/97)
Source: Acta Crystallogr Sect E Struct Rep Online. 2011 Dec 10;68(Pt 1):m23–4. doi: 10.1107/S1600536811052214 (PMC3254300; doi:10.1107/S1600536811052214)
Supplement: Supplementary file 2 [file e-68-00m23-Isup2.hkl]

# 
# h,k,l, Fc-squared, Fo-squared, sigma(Fo-squared) and status flag 
# 
data_I
_shelx_title '  CHCorr-rapid' 
_shelx_refln_list_code          4 
_shelx_F_calc_maximum      341.71 
_exptl_crystal_F_000       682.00 
_reflns_d_resolution_high  0.7701 
 
loop_ 
 _symmetry_equiv_pos_as_xyz 
 'x, y, z' 
 '-x, -y, -z' 
 
_cell_length_a     8.8759 
_cell_length_b    13.2493 
_cell_length_c    13.2891 
_cell_angle_alpha 108.495 
_cell_angle_beta   90.708 
_cell_angle_gamma  98.142 
 
_shelx_F_squared_multiplier     1.000 
 
loop_ 
 _refln_index_h 
 _refln_index_k 
 _refln_index_l 
 _refln_F_squared_calc 
 _refln_F_squared_meas 
 _refln_F_squared_sigma 
 _refln_observed_status 
   2   0   0     2565.70     2170.17     40.51 o 
   3   0   0      241.83      286.80     14.66 o 
   4   0   0      570.52      469.38     11.99 o 
   5   0   0      214.02      198.41      6.74 o 
   6   0   0      527.18      503.23      9.42 o 
   7   0   0       57.85       71.65      6.13 o 
   8   0   0       23.84       26.82      7.44 o 
   9   0   0       35.39       39.14      5.46 o 
  10   0   0        0.68        4.84      5.37 o 
  11   0   0       68.07       54.53     17.06 o 
 -11   1   0       40.87       27.78      8.80 o 
 -10   1   0       54.61       49.10      8.80 o 
  -9   1   0       11.12        1.61      5.64 o 
  -8   1   0       99.97       80.80      8.53 o 
  -7   1   0      119.09      119.84      5.92 o 
  -6   1   0      377.35      452.59     10.65 o 
  -5   1   0      202.88      265.15      6.51 o 
  -4   1   0      392.01      203.79      5.72 o 
  -3   1   0      434.29      421.82      7.79 o 
  -2   1   0     4597.30     4730.14     49.47 o 
   1   1   0     6162.50     6114.92     97.82 o 
   2   1   0       77.35       95.00     10.74 o 
   3   1   0       86.60      152.13      8.11 o 
   4   1   0      165.55      174.55      6.31 o 
   5   1   0      438.34      405.06     10.00 o 
   6   1   0      777.12      761.69     14.60 o 
   7   1   0      392.91      408.69     19.72 o 
   8   1   0      142.97      144.51     11.02 o 
   9   1   0       16.50       18.39      6.75 o 
  10   1   0        1.01        0.44      4.43 o 
  11   1   0        1.35        9.06      8.95 o 
 -11   2   0       16.15       20.79     14.93 o 
 -10   2   0       14.51       16.85      3.76 o 
  -9   2   0       47.16       42.47      6.29 o 
  -8   2   0        2.89        1.14      2.95 o 
  -7   2   0        3.15        8.80      4.33 o 
  -6   2   0        0.03        1.64      2.93 o 
  -5   2   0      607.68      602.57      9.80 o 
  -4   2   0       87.48       63.49      3.96 o 
  -3   2   0      676.45      692.18     11.19 o 
  -2   2   0    18392.52    15094.57   1438.25 o 
  -1   2   0        0.19        3.50      1.94 o 
   0   2   0      189.63      216.57      6.80 o 
   1   2   0      103.74      110.26      6.60 o 
   2   2   0     6191.92     6531.95     81.69 o 
   3   2   0        8.55        0.00      4.53 o 
   4   2   0      472.06      492.88     16.39 o 
   5   2   0        6.99        9.60      7.43 o 
   6   2   0       34.98       32.44      6.58 o 
   7   2   0       48.39       43.51      7.38 o 
   8   2   0      336.45      347.58     15.45 o 
   9   2   0      144.73      172.24     11.07 o 
  10   2   0       18.87       13.26      6.37 o 
  11   2   0        0.63        3.29      6.69 o 
 -11   3   0       14.99       23.99     15.46 o 
 -10   3   0       34.37       26.56      3.65 o 
  -9   3   0       68.05       73.66      7.96 o 
  -8   3   0       26.83       23.49     10.30 o 
  -7   3   0       10.46       10.24      3.10 o 
  -6   3   0      425.01      471.19     11.38 o 
  -5   3   0        4.63        7.92      2.07 o 
  -4   3   0     1361.11     1333.13     23.35 o 
  -3   3   0      203.48      214.83     11.99 o 
  -2   3   0     2142.02     1568.12     12.97 o 
  -1   3   0      557.98      461.51      7.49 o 
   0   3   0     5021.88     5010.13     45.60 o 
   1   3   0      416.40      459.82     10.93 o 
   2   3   0        4.42       13.60      9.78 o 
   3   3   0      497.38      590.98     15.86 o 
   4   3   0     1520.04     1675.39     23.74 o 
   5   3   0       15.03       18.69      6.00 o 
   6   3   0      125.69      132.25     14.13 o 
   7   3   0       28.20       15.70      9.80 o 
   8   3   0        1.61        4.83      6.86 o 
   9   3   0        4.85        8.32      6.48 o 
  10   3   0      113.17      142.63     15.06 o 
 -11   4   0       97.91      133.00     18.39 o 
 -10   4   0       61.62       83.96     15.19 o 
  -9   4   0       42.25       31.32      8.32 o 
  -8   4   0        0.66        0.22      1.87 o 
  -7   4   0      162.50      161.82      6.21 o 
  -6   4   0      125.11      130.16      2.82 o 
  -5   4   0        9.09        6.79      1.03 o 
  -4   4   0      790.40      636.23     17.86 o 
  -3   4   0      477.93      297.92     13.57 o 
  -2   4   0      763.62      683.08     10.41 o 
  -1   4   0       26.46       35.32      4.12 o 
   0   4   0        6.64        0.00      4.26 o 
   1   4   0     1166.92      939.40     21.27 o 
   2   4   0        2.48        3.51      6.06 o 
   3   4   0     2649.72     3037.07     41.17 o 
   4   4   0       39.07       64.79      7.33 o 
   5   4   0      645.81      556.29     14.93 o 
   6   4   0        0.68        2.34      5.46 o 
   7   4   0      619.12      659.23     15.64 o 
   8   4   0      258.12      227.28     15.19 o 
   9   4   0       14.10       36.37      8.37 o 
  10   4   0        4.47        1.81      6.67 o 
 -11   5   0        1.04        0.00     23.46 o 
 -10   5   0      112.61      167.92     18.92 o 
  -9   5   0        7.64       25.85     12.79 o 
  -8   5   0      112.89      145.00     14.93 o 
  -7   5   0       46.06       62.37     18.66 o 
  -6   5   0       81.48       90.36     10.93 o 
  -5   5   0       14.50       25.59      8.26 o 
  -4   5   0      203.95      155.13     16.79 o 
  -3   5   0       28.45       54.42      1.99 o 
  -2   5   0        1.28        7.99      2.70 o 
  -1   5   0      905.92      757.77     11.27 o 
   0   5   0      435.87      309.12      7.48 o 
   1   5   0       13.01       12.30      6.21 o 
   2   5   0      687.81      666.65     13.19 o 
   3   5   0       83.85       73.65     13.06 o 
   4   5   0        6.95       12.79      8.66 o 
   5   5   0       17.61       51.89      8.93 o 
   6   5   0       71.22       49.98      9.91 o 
   7   5   0      185.58      220.24     11.12 o 
   8   5   0        0.58        3.79      6.78 o 
   9   5   0       14.29        7.29     10.26 o 
  10   5   0        3.47        0.00      7.70 o 
 -11   6   0        2.37        0.00     18.66 o 
 -10   6   0       18.81       14.13     22.12 o 
  -9   6   0       12.81       14.66     20.52 o 
  -8   6   0       72.49       65.04     13.33 o 
  -7   6   0       12.50       11.46      9.86 o 
  -6   6   0      200.34      178.32     13.06 o 
  -5   6   0      213.62      188.44     11.99 o 
  -4   6   0      112.51       93.61      8.15 o 
  -3   6   0        0.04        1.44      2.35 o 
  -2   6   0       82.22      104.97      4.10 o 
  -1   6   0      157.00      102.99      5.62 o 
   0   6   0     1043.91     1088.39     13.22 o 
   1   6   0      839.03      880.28     16.55 o 
   2   6   0        1.04        1.87      5.49 o 
   3   6   0        1.04        0.86      5.81 o 
   4   6   0       14.26       14.39      6.31 o 
   5   6   0      180.63      179.82     11.98 o 
   6   6   0        8.50        8.40      7.13 o 
   7   6   0      250.53      255.20     14.94 o 
   8   6   0      162.83      148.44     14.10 o 
   9   6   0       67.27       59.24     51.84 o 
 -10   7   0       37.12       28.25     14.93 o 
  -9   7   0      319.13      442.19     23.19 o 
  -8   7   0       36.12       34.38     12.53 o 
  -7   7   0       14.64       13.33     10.13 o 
  -6   7   0        6.86        1.60      7.46 o 
  -5   7   0        1.44       10.66      8.00 o 
  -4   7   0       26.64       26.42      2.26 o 
  -3   7   0      202.04      214.92      6.04 o 
  -2   7   0      457.75      447.60      7.28 o 
  -1   7   0      212.52      217.04      7.73 o 
   0   7   0        1.77        2.24      3.97 o 
   1   7   0       34.10       37.10      5.37 o 
   2   7   0      205.36      186.74     13.16 o 
   3   7   0      156.51      173.46     14.41 o 
   4   7   0      897.44      881.80     21.00 o 
   5   7   0       73.74       78.86      9.13 o 
   6   7   0       55.97       60.52     17.46 o 
   7   7   0      317.47      332.57     17.86 o 
   8   7   0       13.36       28.42     17.72 o 
   9   7   0        0.18        1.97     13.70 o 
 -10   8   0       60.52       93.29     17.33 o 
  -9   8   0        5.32       10.93     20.79 o 
  -8   8   0        0.15        4.53     10.13 o 
  -7   8   0       94.46      119.14     22.12 o 
  -6   8   0       85.23       77.56     19.19 o 
  -5   8   0      184.39      188.81      9.32 o 
  -4   8   0      120.14      101.97      3.00 o 
  -3   8   0       96.90      118.51      4.49 o 
  -2   8   0      289.81      245.73      6.16 o 
  -1   8   0     1347.37     1255.24     22.89 o 
   0   8   0      196.38      244.48      7.03 o 
   1   8   0      111.05      146.58      7.71 o 
   2   8   0      333.96      328.40     10.62 o 
   3   8   0        7.47       18.55      6.78 o 
   4   8   0      874.54      843.73     35.85 o 
   5   8   0       13.07       19.35     13.29 o 
   6   8   0        0.04        3.21      7.89 o 
   7   8   0       17.78       10.63     14.66 o 
   8   8   0       70.46       90.64     12.45 o 
   9   8   0        2.11        3.86     11.20 o 
 -10   9   0        0.20        3.47     20.26 o 
  -9   9   0        2.18        0.00     10.40 o 
  -8   9   0        1.89        4.80     10.66 o 
  -7   9   0      470.02      612.24     23.19 o 
  -6   9   0        8.67        0.00      8.26 o 
  -5   9   0       15.77       13.22     10.83 o 
  -4   9   0        3.58        4.95      3.26 o 
  -3   9   0        2.34        0.00      2.60 o 
  -2   9   0       62.29       59.21      4.35 o 
  -1   9   0        2.54        0.00      3.48 o 
   0   9   0      724.90      800.65     11.92 o 
   1   9   0       48.05       62.03      5.43 o 
   2   9   0       51.38       28.79      8.30 o 
   3   9   0       23.88       32.43      7.82 o 
   4   9   0      274.29      244.28     12.06 o 
   5   9   0       32.69       41.05      9.97 o 
   6   9   0      103.34      104.77     20.92 o 
   7   9   0        0.00        1.52      9.59 o 
   8   9   0       39.28       37.99     13.80 o 
 -10  10   0        6.03        7.20     13.06 o 
  -9  10   0       11.61        4.26     11.19 o 
  -8  10   0        1.28        1.60      9.60 o 
  -7  10   0        7.95        9.60     17.06 o 
  -6  10   0       18.35       29.05     10.40 o 
  -5  10   0      267.34      302.66     19.06 o 
  -4  10   0       77.25       66.39      5.52 o 
  -3  10   0      295.34      251.35     12.93 o 
  -2  10   0       10.97       17.68      4.61 o 
  -1  10   0      122.28      114.31      5.95 o 
   0  10   0       12.03       19.03      5.66 o 
   1  10   0      408.73      455.09     10.10 o 
   2  10   0      228.91      219.87     12.52 o 
   3  10   0       25.30        6.37     11.39 o 
   4  10   0       80.16       68.65     15.74 o 
   5  10   0       12.18        7.50      8.65 o 
   6  10   0        1.44       12.80      9.78 o 
   7  10   0       41.41       51.21     15.09 o 
  -9  11   0        0.61        3.73     18.39 o 
  -8  11   0        1.93        4.80     10.40 o 
  -7  11   0       52.86       70.90     12.79 o 
  -6  11   0        0.66        2.93      8.53 o 
  -5  11   0      121.98      168.43     14.80 o 
  -4  11   0        0.38        0.38      3.50 o 
  -3  11   0       57.60       49.90     10.89 o 
  -2  11   0      113.67      128.57      7.12 o 
  -1  11   0        7.93        0.76      5.45 o 
   0  11   0       49.24       59.69      6.19 o 
   1  11   0       14.58        6.55      6.16 o 
   2  11   0      184.11      182.53     12.58 o 
   3  11   0       11.49        7.46      8.53 o 
   4  11   0        2.05        7.45      8.18 o 
   5  11   0      107.51      113.71     66.50 o 
   6  11   0        2.33        4.76     11.68 o 
   7  11   0        0.24        0.00     10.16 o 
  -8  12   0       24.84       27.99     19.99 o 
  -7  12   0        6.44        1.60     14.93 o 
  -6  12   0      177.25      235.17     14.40 o 
  -5  12   0        6.81        3.89      3.58 o 
  -4  12   0       40.57       35.60      5.25 o 
  -3  12   0      216.45      211.20      8.64 o 
  -2  12   0       48.09       44.09      5.68 o 
  -1  12   0        2.50        1.19      3.95 o 
   0  12   0      146.81      128.35      7.33 o 
   1  12   0       14.28        7.87      6.53 o 
   2  12   0        0.72        0.00      6.63 o 
   3  12   0        8.58        9.57      6.45 o 
   4  12   0       44.99       51.26     33.05 o 
   5  12   0        0.51        0.00      8.27 o 
   6  12   0        7.75       20.49     13.32 o 
  -8  13   0       99.25      157.53     16.53 o 
  -7  13   0        1.62        2.67      9.60 o 
  -6  13   0      168.13      192.08     11.83 o 
  -5  13   0       26.80       17.88      5.81 o 
  -4  13   0      145.81      135.88     45.05 o 
  -3  13   0       22.62       15.61      4.10 o 
  -2  13   0      347.45      367.80     19.61 o 
  -1  13   0        0.73        2.62      4.56 o 
   0  13   0      121.52      111.92      8.04 o 
   1  13   0       50.14       62.49      7.83 o 
   2  13   0       12.78        1.91      6.14 o 
   3  13   0       62.12      110.08     31.79 o 
   4  13   0       22.44       17.20      9.64 o 
   5  13   0        0.13       10.79     17.40 o 
  -7  14   0        6.31       10.66     11.19 o 
  -6  14   0        3.82        0.00      7.10 o 
  -5  14   0        6.05        0.00      6.94 o 
  -4  14   0       96.37       96.58     42.51 o 
  -3  14   0        0.34        0.00      4.51 o 
  -2  14   0       18.07       14.58      5.26 o 
  -1  14   0       26.80       17.70      9.08 o 
   0  14   0       11.35        9.34      7.24 o 
   1  14   0       65.39       91.49      8.48 o 
   2  14   0        1.50        0.00     10.10 o 
   3  14   0        0.02        0.00      6.44 o 
   4  14   0        1.60        2.62      9.23 o 
  -6  15   0       34.98       58.68     10.66 o 
  -5  15   0        9.09        3.73     11.19 o 
  -4  15   0       28.40       21.64     15.46 o 
  -3  15   0       17.99       12.30      5.27 o 
  -2  15   0        1.72        5.91      4.48 o 
  -1  15   0        2.22        0.00      7.44 o 
   0  15   0       13.72        0.00      5.50 o 
   1  15   0       31.52        0.44      5.91 o 
   2  15   0       86.77       95.79     28.75 o 
  -3  16   0        0.02        8.61     19.06 o 
  -2  16   0        8.36        9.41      6.66 o 
  -1  16   0        2.57        8.21      5.11 o 
   0  16   0        0.01        1.49      5.51 o 
  -1 -16   1       14.00        0.00      4.77 o 
   0 -16   1        4.54        0.00      5.25 o 
   1 -16   1        7.63        0.37      6.28 o 
   2 -16   1       11.89       13.30      4.58 o 
   3 -16   1        3.19        3.20      4.22 o 
   4 -16   1       32.60       17.33     23.46 o 
  -3 -15   1      127.91      231.64     17.38 o 
  -2 -15   1        0.17        0.00      5.38 o 
  -1 -15   1       44.16       69.85      8.54 o 
   0 -15   1        1.26        6.61      6.16 o 
   1 -15   1        7.17        9.67      5.02 o 
   2 -15   1       31.44       47.33      9.02 o 
   3 -15   1        0.67        0.00      5.38 o 
   4 -15   1       27.71       15.86      8.26 o 
   5 -15   1       41.82       46.91     25.32 o 
   6 -15   1       11.48       14.91      9.64 o 
  -4 -14   1       21.61       24.21     14.21 o 
  -3 -14   1       16.48       24.66      8.73 o 
  -2 -14   1       17.05       26.10      7.08 o 
  -1 -14   1       15.12        4.11      9.01 o 
   0 -14   1       51.80       56.33      7.02 o 
   1 -14   1        7.78        6.78      4.98 o 
   2 -14   1      265.78      271.30     29.54 o 
   3 -14   1       73.89       71.60     13.59 o 
   4 -14   1       20.13       13.65     10.66 o 
   5 -14   1      349.70      396.83     26.39 o 
   6 -14   1       16.87       21.97     10.87 o 
   7 -14   1        1.95        3.20     10.66 o 
  -5 -13   1       16.20       19.82     18.21 o 
  -4 -13   1        0.13        3.49      8.47 o 
  -3 -13   1        0.11        3.95      8.91 o 
  -2 -13   1       84.92      119.27      8.36 o 
  -1 -13   1       22.67       23.47      6.83 o 
   0 -13   1        0.36        5.18      4.65 o 
   1 -13   1       27.53       32.89      5.94 o 
   2 -13   1       47.74       46.37      6.91 o 
   3 -13   1      131.18      117.88     14.50 o 
   4 -13   1       55.68       44.50     11.99 o 
   5 -13   1        2.31        5.61      4.39 o 
   6 -13   1       43.47       56.07     11.10 o 
   7 -13   1        5.79       14.66     18.66 o 
   8 -13   1        5.41       16.79     12.53 o 
  -6 -12   1        0.38        0.52     13.59 o 
  -5 -12   1       36.77       58.34     14.66 o 
  -4 -12   1        6.61        9.58     10.60 o 
  -3 -12   1        7.18        4.94      7.44 o 
  -2 -12   1       18.69        7.42      6.46 o 
  -1 -12   1        3.39        9.11      6.98 o 
   0 -12   1      634.25      651.75     17.20 o 
   1 -12   1       36.92       33.36      6.23 o 
   2 -12   1       17.33       20.03      4.71 o 
   3 -12   1       25.83       22.18      3.95 o 
   4 -12   1       70.98       49.36      6.21 o 
   5 -12   1       36.55       46.95      9.80 o 
   6 -12   1        0.90       10.32     10.00 o 
   7 -12   1       85.69      140.73     23.99 o 
   8 -12   1        0.41        0.00     19.46 o 
   9 -12   1       67.14       88.22     16.26 o 
  -7 -11   1        4.90        7.28     10.78 o 
  -6 -11   1       24.05       29.49     11.18 o 
  -5 -11   1        0.37        7.28     10.96 o 
  -4 -11   1       34.04       23.46     11.02 o 
  -3 -11   1        1.23       12.38     12.53 o 
  -2 -11   1      148.91      135.57      8.83 o 
  -1 -11   1      503.68      479.31     10.76 o 
   0 -11   1      134.11      130.15      8.06 o 
   1 -11   1      388.54      404.04     10.83 o 
   2 -11   1       46.75       46.93      4.30 o 
   3 -11   1       25.27       27.73      3.39 o 
   4 -11   1      282.59      298.53     19.29 o 
   5 -11   1        9.08        2.67      0.93 o 
   6 -11   1      150.05      163.31     14.53 o 
   7 -11   1       15.00       24.52     11.46 o 
   8 -11   1       49.51       82.09     14.93 o 
   9 -11   1       48.68       52.51     24.79 o 
  -8 -10   1       27.43       25.37     14.30 o 
  -7 -10   1       72.07      114.36     13.64 o 
  -6 -10   1       59.59       58.17     13.95 o 
  -5 -10   1      197.47      189.42     12.90 o 
  -4 -10   1        4.47        3.39      8.33 o 
  -3 -10   1       76.42       69.58     11.04 o 
  -2 -10   1      115.42      118.13     13.73 o 
  -1 -10   1      252.69      262.02      8.89 o 
   0 -10   1       58.22       72.82      7.80 o 
   1 -10   1      239.33      350.06      9.35 o 
   2 -10   1        2.00        4.43      3.50 o 
   3 -10   1       22.84       12.12      3.53 o 
   4 -10   1        1.51        8.63      2.49 o 
   5 -10   1       20.22       21.68      8.30 o 
   6 -10   1       65.01       91.96     12.79 o 
   7 -10   1       90.18      125.01     23.19 o 
   8 -10   1       77.68      109.55     14.93 o 
   9 -10   1        0.14        0.00     11.46 o 
  10 -10   1        0.04        0.53     10.93 o 
  -8  -9   1       39.94       42.12     19.18 o 
  -7  -9   1       64.35       78.47     19.56 o 
  -6  -9   1       25.65       24.39      9.86 o 
  -5  -9   1      221.85      242.46     15.33 o 
  -4  -9   1       99.52      115.74     11.65 o 
  -3  -9   1      225.16      229.95     10.91 o 
  -2  -9   1      191.48      190.17     10.73 o 
  -1  -9   1      935.76     1121.24     15.48 o 
   0  -9   1       86.25       61.53      5.77 o 
   1  -9   1      129.93      118.15     11.10 o 
   2  -9   1       59.41       55.97      5.61 o 
   3  -9   1       32.59       28.19      3.53 o 
   4  -9   1       12.15        9.18      3.69 o 
   5  -9   1       65.75       68.46      9.76 o 
   6  -9   1        4.02       10.93      9.60 o 
   7  -9   1       14.07        9.33     10.13 o 
   8  -9   1        3.97        0.00     10.93 o 
   9  -9   1       48.61       75.96     15.73 o 
  10  -9   1        7.18        6.13     21.59 o 
  -9  -8   1       25.90       47.52     13.38 o 
  -8  -8   1       82.32      102.30     14.67 o 
  -7  -8   1        2.50        7.30     10.31 o 
  -6  -8   1        3.17        0.00     12.70 o 
  -5  -8   1      508.34      445.69     14.86 o 
  -4  -8   1        1.54        0.47      5.83 o 
  -3  -8   1      847.65      778.37     22.66 o 
  -2  -8   1       71.07       67.66      8.26 o 
  -1  -8   1        2.16        6.97      4.61 o 
   0  -8   1       12.81       22.90      4.88 o 
   1  -8   1      557.73      662.34     10.14 o 
   2  -8   1      137.63      119.69      5.46 o 
   3  -8   1      749.17      885.72     19.24 o 
   4  -8   1        3.52        3.03      1.52 o 
   5  -8   1       11.69       11.89      6.02 o 
   6  -8   1        4.27        8.00     14.93 o 
   7  -8   1      118.99      139.67     23.19 o 
   8  -8   1        8.69        1.87      9.86 o 
   9  -8   1       14.40        9.06     20.52 o 
  10  -8   1       26.53        0.27     11.19 o 
  -9  -7   1        9.61        0.00     10.42 o 
  -8  -7   1       24.66       27.89     16.09 o 
  -7  -7   1       34.87       32.52     15.34 o 
  -6  -7   1       94.57      109.93     12.03 o 
  -5  -7   1     1577.48     1463.89     26.18 o 
  -4  -7   1       46.28       65.60     10.00 o 
  -3  -7   1      397.57      358.69     12.91 o 
  -2  -7   1      760.12      805.77     15.07 o 
  -1  -7   1        9.54        0.00      4.76 o 
   0  -7   1     1817.23     1844.60     21.88 o 
   1  -7   1      964.17     1089.36     13.45 o 
   2  -7   1      368.26      290.67      5.71 o 
   3  -7   1      201.97      200.81      5.51 o 
   4  -7   1       25.45       35.35      5.84 o 
   5  -7   1       95.33      113.28     10.93 o 
   6  -7   1      114.89      137.80     12.79 o 
   7  -7   1      572.70      724.99     24.52 o 
   8  -7   1       16.95       16.79     18.66 o 
   9  -7   1       49.99        0.00     10.13 o 
  10  -7   1        0.26        0.00      9.06 o 
  11  -7   1        1.52        0.27     11.73 o 
 -10  -6   1        4.04        0.00      7.15 o 
  -9  -6   1        9.86        9.59     12.66 o 
  -8  -6   1        0.03        0.00      8.90 o 
  -7  -6   1      168.83      179.55     15.46 o 
  -6  -6   1      165.94      191.10     12.41 o 
  -5  -6   1      119.34      135.08     11.04 o 
  -4  -6   1      145.28      180.21     11.19 o 
  -3  -6   1       44.61       85.64      7.60 o 
  -2  -6   1      149.67      127.49      7.25 o 
  -1  -6   1       29.56       36.69      8.13 o 
   0  -6   1      750.70      704.67     10.91 o 
   1  -6   1      122.59      132.55      4.90 o 
   2  -6   1       11.56       18.98      3.31 o 
   3  -6   1       90.85       56.75      3.16 o 
   4  -6   1      437.29      452.36     11.12 o 
   5  -6   1       28.46       33.85      8.80 o 
   6  -6   1       81.60       69.30     10.40 o 
   7  -6   1        0.38        4.00      9.06 o 
   8  -6   1        3.44        8.80     10.66 o 
   9  -6   1        0.01        0.00     14.13 o 
  10  -6   1        0.00        0.53     17.59 o 
  11  -6   1        6.63        0.27     11.19 o 
 -10  -5   1       42.63        0.59      8.87 o 
  -9  -5   1        1.22        5.16      9.37 o 
  -8  -5   1       33.52       37.43     10.90 o 
  -7  -5   1      101.82       77.90     15.73 o 
  -6  -5   1      144.88      181.97     13.06 o 
  -5  -5   1       37.53       62.65      8.96 o 
  -4  -5   1      723.50      696.72     14.41 o 
  -3  -5   1      360.63      379.03     12.02 o 
  -2  -5   1     1012.21     1045.23     17.24 o 
  -1  -5   1      408.91      480.22     16.09 o 
   0  -5   1     2687.26     2429.21     26.87 o 
   1  -5   1       83.54      107.53      4.23 o 
   2  -5   1      349.67      427.62      7.85 o 
   3  -5   1       49.27       62.57      7.71 o 
   4  -5   1      531.84      460.05     15.46 o 
   5  -5   1        0.45        2.67      6.93 o 
   6  -5   1       62.04       48.51      9.60 o 
   7  -5   1       80.29      108.48     19.99 o 
   8  -5   1       12.56        1.33      9.06 o 
   9  -5   1        0.16        1.87      9.86 o 
  10  -5   1        6.72       12.26     21.06 o 
  11  -5   1        1.00        0.00     23.46 o 
 -10  -4   1       11.37        1.45     10.83 o 
  -9  -4   1        3.16        3.52      7.92 o 
  -8  -4   1       52.27       83.53      8.39 o 
  -7  -4   1        0.24        0.58      5.18 o 
  -6  -4   1       83.94      101.37      7.63 o 
  -5  -4   1       34.01       55.77      6.59 o 
  -4  -4   1       62.15       45.02      7.44 o 
  -3  -4   1      186.39      238.53     10.45 o 
  -2  -4   1     2330.73     2566.63     35.52 o 
  -1  -4   1       39.95       48.26      6.41 o 
   0  -4   1      552.91      508.85      8.59 o 
   1  -4   1       37.29       37.22      3.35 o 
   2  -4   1      297.54      266.47      7.69 o 
   3  -4   1      803.06      723.14     13.38 o 
   4  -4   1        7.12       35.45     13.59 o 
   5  -4   1        4.30        0.00      6.93 o 
   6  -4   1       77.13       79.58      4.53 o 
   7  -4   1        1.89        0.60      2.27 o 
   8  -4   1        7.84        6.94      3.86 o 
   9  -4   1       46.71       34.72      4.68 o 
  10  -4   1       14.72       19.46     12.79 o 
  11  -4   1       45.29       60.77     26.39 o 
 -10  -3   1       17.12       10.12      9.20 o 
  -9  -3   1      227.22      223.61     10.97 o 
  -8  -3   1      109.42      132.52     13.33 o 
  -7  -3   1      116.79      134.08     12.63 o 
  -6  -3   1      368.72      326.71     14.51 o 
  -5  -3   1      203.28      211.04      9.49 o 
  -4  -3   1     1335.87     1252.89     19.03 o 
  -3  -3   1       88.80      106.22      6.97 o 
  -2  -3   1      191.09      238.66      9.04 o 
  -1  -3   1        2.59        5.33      6.36 o 
   0  -3   1       23.24       20.74      8.18 o 
   1  -3   1      377.45      263.37      5.08 o 
   2  -3   1     4162.43     3828.81     48.08 o 
   3  -3   1      658.51      592.25     25.05 o 
   4  -3   1       33.27       37.41      2.54 o 
   5  -3   1      187.56      196.19      4.13 o 
   6  -3   1        1.32        0.59      1.95 o 
   7  -3   1      325.74      373.59      6.36 o 
   8  -3   1      322.89      343.13      6.77 o 
   9  -3   1       31.34       31.76      4.95 o 
  10  -3   1       10.62       12.85      5.92 o 
  11  -3   1        1.43        0.00     22.92 o 
 -11  -2   1        9.99        2.67      6.74 o 
 -10  -2   1      252.77      306.59     11.68 o 
  -9  -2   1      166.68      185.49     10.53 o 
  -8  -2   1        2.95        0.56      7.25 o 
  -7  -2   1       65.82       71.01      7.67 o 
  -6  -2   1      135.17      114.60      7.87 o 
  -5  -2   1      181.24      193.07     10.93 o 
  -4  -2   1       37.95       29.16      5.09 o 
  -3  -2   1     2235.82     2199.19     28.45 o 
  -2  -2   1      155.86      153.27      7.82 o 
  -1  -2   1       61.02       53.39      9.97 o 
   0  -2   1      326.57      253.86      5.64 o 
   1  -2   1      258.96      226.26      3.87 o 
   2  -2   1      266.56      226.72      3.54 o 
   3  -2   1      415.46      438.76      9.29 o 
   4  -2   1      178.83      170.25      5.08 o 
   5  -2   1        7.69        6.30      2.54 o 
   6  -2   1       98.58      114.52      4.39 o 
   7  -2   1        7.72       14.93      3.43 o 
   8  -2   1        1.83        2.30      3.22 o 
   9  -2   1       41.73       53.80      5.04 o 
  10  -2   1       33.66       19.46      6.19 o 
  11  -2   1        5.39        7.73     13.33 o 
 -11  -1   1        4.23        7.61      8.26 o 
 -10  -1   1        7.74       10.07      6.74 o 
  -9  -1   1       34.00       45.17      7.60 o 
  -8  -1   1       37.29       52.77      9.23 o 
  -7  -1   1       83.75       86.18      6.89 o 
  -6  -1   1        2.49        0.00      5.93 o 
  -5  -1   1        0.97        0.67      3.20 o 
  -4  -1   1       21.58        6.26      4.13 o 
  -3  -1   1       75.30      100.64      6.12 o 
  -2  -1   1     5857.40     5350.95    162.86 o 
  -1  -1   1       34.74       11.19      3.58 o 
   2  -1   1     1275.61     1127.63     15.46 o 
   3  -1   1        9.37       12.20      2.92 o 
   4  -1   1      310.73      315.95      7.15 o 
   5  -1   1        4.97       11.96      3.43 o 
   6  -1   1       83.10       64.98      3.96 o 
   7  -1   1        9.82        5.86      5.09 o 
   8  -1   1        0.71        4.66      5.47 o 
   9  -1   1       52.68       57.79      5.16 o 
  10  -1   1        0.07        3.18      5.06 o 
  11  -1   1        0.06        0.00      5.65 o 
 -11   0   1       10.80        3.00      7.15 o 
 -10   0   1        1.40       13.35      5.89 o 
  -9   0   1        1.72        0.00      3.94 o 
  -8   0   1       57.96       67.88      6.34 o 
  -7   0   1       27.94       35.72      5.46 o 
  -6   0   1       63.70       79.07      5.69 o 
  -5   0   1        2.13        3.22      3.67 o 
  -4   0   1      200.21      248.93     12.13 o 
  -3   0   1      107.19       81.27      4.70 o 
  -2   0   1       47.94       53.82      5.35 o 
   2   0   1      507.02      545.25     11.33 o 
   3   0   1       10.99       25.39      5.04 o 
   4   0   1       66.35       29.76      4.80 o 
   5   0   1     2310.62     2307.56     29.88 o 
   6   0   1        0.88        3.00      5.56 o 
   7   0   1        0.15        6.65      6.13 o 
   8   0   1       54.49       61.50      6.00 o 
   9   0   1       42.71       57.03      6.99 o 
  10   0   1        2.94        1.03      5.28 o 
  11   0   1       85.65       66.87      7.83 o 
 -11   1   1        1.05        4.37      6.29 o 
 -10   1   1        2.36        3.41      3.67 o 
  -9   1   1        0.21        2.65      4.80 o 
  -8   1   1        1.30        0.93      3.43 o 
  -7   1   1       45.06       43.42      5.06 o 
  -6   1   1      820.43      929.72     15.64 o 
  -5   1   1      664.23      857.68     20.79 o 
  -4   1   1      575.71      483.78      8.64 o 
  -3   1   1     1053.25      886.66     23.72 o 
  -2   1   1      839.54      938.34     15.06 o 
  -1   1   1     5808.62     5529.85     47.69 o 
   1   1   1      712.94      544.84     11.13 o 
   2   1   1      527.98      440.10     15.86 o 
   3   1   1      383.83      444.95      9.52 o 
   4   1   1       23.84        2.57      4.39 o 
   5   1   1        0.03        9.33      4.76 o 
   6   1   1      411.26      393.13     11.86 o 
   7   1   1       56.63       55.36      6.62 o 
   8   1   1      405.46      391.49     12.15 o 
   9   1   1      125.95      135.14     12.18 o 
  10   1   1       15.95       15.44      6.02 o 
  11   1   1       55.81       41.24      9.06 o 
 -11   2   1       85.09       93.82     18.66 o 
 -10   2   1       16.63       10.17      5.56 o 
  -9   2   1       30.55       46.17     10.79 o 
  -8   2   1        5.71        0.25      4.02 o 
  -7   2   1       91.35      119.08      5.03 o 
  -6   2   1       50.17       51.85      4.80 o 
  -5   2   1       35.71       25.95      6.26 o 
  -4   2   1      469.65      454.34      8.29 o 
  -3   2   1        9.80        1.87      2.83 o 
  -2   2   1        7.36       15.33      3.31 o 
  -1   2   1     2085.85     1939.36     21.80 o 
   0   2   1     1607.06     1357.63     14.29 o 
   1   2   1      187.42      123.39      7.07 o 
   2   2   1     1056.51      786.12     16.11 o 
   3   2   1      748.58      616.99     12.06 o 
   4   2   1      370.91      387.38      9.33 o 
   5   2   1      340.22      322.54     10.29 o 
   6   2   1      185.85      172.04      9.00 o 
   7   2   1        8.19        9.44      6.50 o 
   8   2   1       71.07       88.71     11.39 o 
   9   2   1        0.40        1.74      6.56 o 
  10   2   1       33.75       48.09     12.32 o 
 -11   3   1       20.80       65.30     17.59 o 
 -10   3   1       18.64        7.72      6.54 o 
  -9   3   1        6.28        2.58      2.61 o 
  -8   3   1        4.70        4.59      3.66 o 
  -7   3   1        0.02        0.39      2.54 o 
  -6   3   1      180.62      189.25      5.34 o 
  -5   3   1      384.65      403.94      9.89 o 
  -4   3   1      484.77      462.84      7.32 o 
  -3   3   1       55.73       76.29      4.21 o 
  -2   3   1      918.64      770.38     12.52 o 
  -1   3   1      521.30      508.08      7.47 o 
   0   3   1      600.59      394.49      8.13 o 
   1   3   1     1003.76      787.21     16.30 o 
   2   3   1     1823.47     1781.33     27.00 o 
   3   3   1     1922.05     1909.62     27.98 o 
   4   3   1      688.59      688.76     16.93 o 
   5   3   1        7.18       13.45      6.66 o 
   6   3   1      148.43      145.46      8.10 o 
   7   3   1      131.16      143.23     10.93 o 
   8   3   1        1.45        8.14      7.26 o 
   9   3   1       36.05       32.85     12.45 o 
  10   3   1        0.40        0.00      7.98 o 
 -11   4   1      101.84      137.27     19.19 o 
 -10   4   1      104.92      145.00     17.06 o 
  -9   4   1        8.13        3.22      2.51 o 
  -8   4   1        0.15        1.99      2.42 o 
  -7   4   1       13.76       17.01      2.71 o 
  -6   4   1      212.11      233.02      4.09 o 
  -5   4   1      306.50      319.52     12.24 o 
  -4   4   1      354.85      281.48      5.27 o 
  -3   4   1       40.59       50.93      2.66 o 
  -2   4   1      744.59      781.14     17.74 o 
  -1   4   1     1652.83     1306.81     12.06 o 
   0   4   1      740.02      688.02     10.57 o 
   1   4   1      936.69      850.13     20.52 o 
   2   4   1      152.08      173.57     12.81 o 
   3   4   1      133.64      159.05      7.72 o 
   4   4   1      106.03       78.95     10.83 o 
   5   4   1       34.31       51.42      8.47 o 
   6   4   1      144.14      151.36      8.85 o 
   7   4   1      150.66      172.52     11.66 o 
   8   4   1      348.84      423.40     16.16 o 
   9   4   1      134.42      192.61     17.80 o 
  10   4   1        3.28        0.00     10.70 o 
 -11   5   1       66.46       56.51     27.45 o 
 -10   5   1       87.15       94.62     16.53 o 
  -9   5   1        0.28       13.86     11.73 o 
  -8   5   1       11.40       18.66     11.19 o 
  -7   5   1      316.18      390.48     17.59 o 
  -6   5   1       66.45       70.53      2.40 o 
  -5   5   1     1526.19     1750.46     29.23 o 
  -4   5   1      195.20      198.27      5.47 o 
  -3   5   1      607.21      639.75      7.44 o 
  -2   5   1        6.54        1.70      3.02 o 
  -1   5   1      136.30      188.95      4.33 o 
   0   5   1      233.82      148.85      6.53 o 
   1   5   1     4504.35     4687.38     56.42 o 
   2   5   1     1706.30     1852.37     26.92 o 
   3   5   1       68.53       76.11     11.29 o 
   4   5   1      610.02      629.11     15.99 o 
   5   5   1      534.50      511.20     13.53 o 
   6   5   1       47.52       67.89     13.83 o 
   7   5   1      836.14      856.06     22.04 o 
   8   5   1       29.89       29.47      9.20 o 
   9   5   1       12.48        0.00      9.31 o 
  10   5   1        0.14        3.96     12.70 o 
 -11   6   1        0.39        6.66     22.92 o 
 -10   6   1       27.64       61.57     25.85 o 
  -9   6   1       41.31       53.57     22.66 o 
  -8   6   1      263.81      334.77     28.52 o 
  -7   6   1        6.89       11.19      9.86 o 
  -6   6   1       10.55       10.66      8.53 o 
  -5   6   1       75.72       86.09      9.86 o 
  -4   6   1      153.37      166.98      4.33 o 
  -3   6   1      104.34       85.97      4.53 o 
  -2   6   1        5.33       10.38      2.43 o 
  -1   6   1     3904.77     3985.32     39.26 o 
   0   6   1      136.32      153.17      5.66 o 
   1   6   1      196.73      216.31      7.72 o 
   2   6   1       15.02        6.37      6.45 o 
   3   6   1       15.38        0.00      4.51 o 
   4   6   1       97.24       85.02      8.10 o 
   5   6   1      844.42      865.53     20.66 o 
   6   6   1        2.10        0.00      7.53 o 
   7   6   1       97.04      132.77     37.58 o 
   8   6   1        1.48        0.00     10.40 o 
   9   6   1        3.73        0.00      8.66 o 
 -10   7   1       62.60      112.75     17.33 o 
  -9   7   1        5.21        0.00      8.80 o 
  -8   7   1        2.91        2.93      9.60 o 
  -7   7   1      112.48      129.01     14.13 o 
  -6   7   1       16.40       23.72      9.60 o 
  -5   7   1       26.46       26.36      1.20 o 
  -4   7   1        0.74        2.72      1.88 o 
  -3   7   1      691.47      589.48      9.83 o 
  -2   7   1       79.17       89.02      3.75 o 
  -1   7   1      144.20      159.47      6.04 o 
   0   7   1       13.64       20.42      4.73 o 
   1   7   1       79.29       92.16     10.18 o 
   2   7   1       35.35       29.49      7.41 o 
   3   7   1     1302.44     1460.57     29.88 o 
   4   7   1       43.25       52.68     13.37 o 
   5   7   1       98.77      117.29     11.68 o 
   6   7   1        2.13        0.00      7.15 o 
   7   7   1      371.15      439.72     19.46 o 
   8   7   1       12.62       18.76     11.88 o 
   9   7   1        9.29       20.35     15.19 o 
 -10   8   1        0.23       14.93     13.59 o 
  -9   8   1       37.84       47.98     22.66 o 
  -8   8   1        0.82        3.47      9.86 o 
  -7   8   1        1.90        6.93     15.99 o 
  -6   8   1      365.99      394.75     25.59 o 
  -5   8   1      481.44      448.42     19.77 o 
  -4   8   1      180.98      220.32      4.59 o 
  -3   8   1      660.47      665.49     11.15 o 
  -2   8   1      120.28      138.08      4.64 o 
  -1   8   1      286.31      221.01      7.01 o 
   0   8   1       76.96       66.90      4.61 o 
   1   8   1      384.37      555.76     11.73 o 
   2   8   1        0.84        0.46      5.61 o 
   3   8   1      512.68      491.20     13.66 o 
   4   8   1      328.29      334.35     12.78 o 
   5   8   1      143.25      147.56     11.20 o 
   6   8   1        5.55        9.25     11.33 o 
   7   8   1       79.98       85.82     11.88 o 
   8   8   1       28.39        8.01     11.83 o 
 -10   9   1        4.93        1.60     18.39 o 
  -9   9   1        0.05        0.00     10.93 o 
  -8   9   1        0.01        1.60      9.60 o 
  -7   9   1      212.95      259.34     16.26 o 
  -6   9   1        5.95        7.73      8.53 o 
  -5   9   1      133.25      138.27     15.41 o 
  -4   9   1      197.18      150.49      8.96 o 
  -3   9   1      117.51      104.48      7.98 o 
  -2   9   1      276.64      283.69     10.45 o 
  -1   9   1       18.48       27.08      4.84 o 
   0   9   1        6.24        7.46      4.78 o 
   1   9   1      538.02      603.95     14.81 o 
   2   9   1      386.68      365.49     12.02 o 
   3   9   1      602.91      524.50     17.61 o 
   4   9   1        4.06        5.74     12.40 o 
   5   9   1        0.40        0.00      9.05 o 
   6   9   1       26.48        8.33     10.66 o 
   7   9   1        5.24        6.67     15.71 o 
   8   9   1       17.12       13.80     15.86 o 
  -9  10   1        1.20        4.26     10.66 o 
  -8  10   1        0.57        0.00      9.33 o 
  -7  10   1      129.65      122.34     22.12 o 
  -6  10   1        3.24        0.00      8.26 o 
  -5  10   1      267.70      252.78     24.29 o 
  -4  10   1        0.53        0.00      2.58 o 
  -3  10   1        0.50        5.40      4.22 o 
  -2  10   1       75.75       82.57      8.84 o 
  -1  10   1       28.50       41.20      6.12 o 
   0  10   1       46.98       69.52      6.01 o 
   1  10   1      204.82      180.33      8.04 o 
   2  10   1      853.01      825.93     17.09 o 
   3  10   1       18.20       27.52      9.94 o 
   4  10   1       43.26       44.51     29.19 o 
   5  10   1        5.15        4.03      8.37 o 
   6  10   1       12.78       19.51     24.39 o 
   7  10   1       57.69       58.91     15.14 o 
  -9  11   1       45.45       31.72     21.32 o 
  -8  11   1       22.46       30.39     11.99 o 
  -7  11   1       10.39       23.19     10.66 o 
  -6  11   1        3.76        0.00     10.40 o 
  -5  11   1       14.69        9.25      3.85 o 
  -4  11   1        0.37        0.00      3.59 o 
  -3  11   1       24.66       16.93      6.13 o 
  -2  11   1      341.15      369.03     10.00 o 
  -1  11   1      333.28      333.20     11.31 o 
   0  11   1      260.86      297.06     12.40 o 
   1  11   1       69.82       58.87      7.78 o 
   2  11   1       89.17       84.35      7.89 o 
   3  11   1       15.45        2.00      7.06 o 
   4  11   1       59.16       97.28     46.78 o 
   5  11   1        1.49        3.05     10.01 o 
   6  11   1        2.98        4.93      9.94 o 
  -8  12   1        1.46        0.00     17.59 o 
  -7  12   1      183.26      252.68     24.79 o 
  -6  12   1       23.98       18.39      9.33 o 
  -5  12   1        6.72        7.45      3.46 o 
  -4  12   1       71.15       69.46      9.52 o 
  -3  12   1      769.62      712.07    112.88 o 
  -2  12   1        7.27       13.84      4.63 o 
  -1  12   1      125.24      129.70     10.47 o 
   0  12   1      610.06      691.22     33.47 o 
   1  12   1        2.30        3.53      5.63 o 
   2  12   1        4.31        1.37      5.13 o 
   3  12   1       74.61       82.73     28.06 o 
   4  12   1        2.78        8.13      8.86 o 
   5  12   1        7.07       11.28     12.66 o 
   6  12   1       30.82       66.19     21.82 o 
  -7  13   1        0.88       12.79      9.86 o 
  -6  13   1      156.90      202.30     14.39 o 
  -5  13   1       56.78       67.79     13.83 o 
  -4  13   1       32.70       17.20      8.26 o 
  -3  13   1       37.10       25.78      8.84 o 
  -2  13   1       63.94       85.89      7.96 o 
  -1  13   1        0.32        1.15      4.88 o 
   0  13   1        2.19        5.19      5.39 o 
   1  13   1       12.35        7.30      6.23 o 
   2  13   1        3.86        0.19      4.71 o 
   3  13   1       33.22       34.27     20.45 o 
   4  13   1        1.13        1.26      6.31 o 
   5  13   1      135.89      243.19     19.68 o 
  -6  14   1      167.15      225.76     24.52 o 
  -5  14   1       53.23        0.27     14.66 o 
  -4  14   1       13.03        0.00      6.63 o 
  -3  14   1       10.90       20.51      8.93 o 
  -2  14   1       32.08       17.76      5.88 o 
  -1  14   1       17.32       13.22      6.16 o 
   0  14   1       22.52       10.87      6.07 o 
   1  14   1        9.43        6.76      6.42 o 
   2  14   1        0.85        0.00      5.38 o 
   3  14   1        0.12        0.00      8.42 o 
  -5  15   1        0.05        0.27     15.73 o 
  -4  15   1        0.13        0.04      5.67 o 
  -3  15   1        0.28        0.00      6.26 o 
  -2  15   1        1.46        7.36      7.81 o 
  -1  15   1       10.68        6.53      5.03 o 
   0  15   1       40.92       53.38     16.50 o 
   1  15   1        0.24        0.61      5.69 o 
   2  15   1        0.01        0.15      5.83 o 
  -1 -16   2        1.28        1.74      7.10 o 
   0 -16   2       23.42       11.87     10.15 o 
   1 -16   2       65.45       90.15     12.83 o 
   2 -16   2       22.01       16.56      5.61 o 
   3 -16   2        2.85       10.73      5.89 o 
   4 -16   2       21.05       28.79     24.79 o 
   5 -16   2        4.96       15.99     14.66 o 
  -3 -15   2        2.02        4.25      7.73 o 
  -2 -15   2        0.26        0.00      9.45 o 
  -1 -15   2        7.66        5.53      7.99 o 
   0 -15   2        0.36        0.00      5.31 o 
   1 -15   2        2.19        3.93      5.60 o 
   2 -15   2       81.95       68.44     10.63 o 
   3 -15   2       18.15       18.17      5.77 o 
   4 -15   2      201.27      148.34     71.83 o 
   5 -15   2        6.69        0.00     11.99 o 
   6 -15   2      104.71      187.46     14.31 o 
  -4 -14   2       12.03       18.59     10.64 o 
  -3 -14   2        0.19        6.88      7.67 o 
  -2 -14   2        5.84        5.25      7.67 o 
  -1 -14   2        5.42        2.73      5.34 o 
   0 -14   2       13.23       23.59      5.77 o 
   1 -14   2       26.48       28.06      8.69 o 
   2 -14   2      130.59      143.78     12.22 o 
   3 -14   2        1.08        1.47      4.41 o 
   4 -14   2        1.24        2.14      2.66 o 
   5 -14   2      188.45      242.12     13.62 o 
   6 -14   2       15.21        0.00      7.32 o 
   7 -14   2        0.32        9.86     11.99 o 
  -5 -13   2        9.96       16.20     12.72 o 
  -4 -13   2       27.15       23.13     11.95 o 
  -3 -13   2       64.75       63.99     11.13 o 
  -2 -13   2        0.91        4.38      9.40 o 
  -1 -13   2       19.59       23.76      6.87 o 
   0 -13   2       41.20       31.62      7.20 o 
   1 -13   2      281.68      289.41     10.04 o 
   2 -13   2       67.35       60.81      7.81 o 
   3 -13   2        5.39        2.77      3.38 o 
   4 -13   2       79.26       86.11      9.86 o 
   5 -13   2        1.08        0.00      1.58 o 
   6 -13   2       31.18       62.69     13.06 o 
   7 -13   2       67.28      115.41     25.32 o 
   8 -13   2        0.33        0.00     11.73 o 
  -6 -12   2       10.20       10.09     13.02 o 
  -5 -12   2       41.95       45.84     11.29 o 
  -4 -12   2        0.33        8.44      9.94 o 
  -3 -12   2       11.23        2.89     11.77 o 
  -2 -12   2       11.42       12.15      7.72 o 
  -1 -12   2       66.16       65.36      7.08 o 
   0 -12   2      231.92      213.31      9.46 o 
   1 -12   2      287.96      343.45      8.58 o 
   2 -12   2        4.52        4.35      3.89 o 
   3 -12   2      276.74      282.06     16.51 o 
   4 -12   2       23.97       25.38      3.59 o 
   5 -12   2       76.20       90.59     21.19 o 
   6 -12   2       32.35       42.13     15.18 o 
   7 -12   2       72.74       81.83     23.19 o 
   8 -12   2       64.80       71.17     25.05 o 
   9 -12   2        6.02        1.33     11.46 o 
  -7 -11   2      151.00      190.33     19.77 o 
  -6 -11   2       48.00       58.85     14.33 o 
  -5 -11   2        5.45        1.72      9.93 o 
  -4 -11   2       77.91       71.65     12.24 o 
  -3 -11   2      121.86      100.24      9.89 o 
  -2 -11   2      266.01      192.55     29.75 o 
  -1 -11   2        0.04        0.00      4.87 o 
   0 -11   2      103.11       89.51      5.94 o 
   1 -11   2        6.17        4.81      6.79 o 
   2 -11   2      218.25      212.46      9.73 o 
   3 -11   2       63.10       75.88      7.27 o 
   4 -11   2       33.31       42.75      4.81 o 
   5 -11   2       14.74       32.85     12.61 o 
   6 -11   2       26.37       34.84      8.54 o 
   7 -11   2        2.72        0.80      9.60 o 
   8 -11   2        8.45        5.33     11.19 o 
   9 -11   2      176.14      229.76     31.19 o 
  -8 -10   2        0.05        0.00     12.82 o 
  -7 -10   2        6.03       12.37     10.35 o 
  -6 -10   2       83.96       97.89     16.39 o 
  -5 -10   2      164.26      183.41     20.23 o 
  -4 -10   2        6.41        1.37      6.88 o 
  -3 -10   2       13.12       13.83      7.44 o 
  -2 -10   2      914.00      870.99     24.03 o 
  -1 -10   2        4.63       10.36      6.49 o 
   0 -10   2      473.72      459.12     10.27 o 
   1 -10   2        6.89        2.98      3.82 o 
   2 -10   2      187.22      195.97      6.06 o 
   3 -10   2      193.30      181.43      5.35 o 
   4 -10   2      134.58      123.72      5.08 o 
   5 -10   2       32.13       35.47      7.34 o 
   6 -10   2       53.22       34.92     11.19 o 
   7 -10   2       60.76       73.57     21.32 o 
   8 -10   2       24.02       46.91     13.59 o 
   9 -10   2       22.20        0.00      9.60 o 
  10 -10   2        1.64        0.00      9.60 o 
  -8  -9   2       27.16       34.94     11.42 o 
  -7  -9   2        1.83        3.02      8.54 o 
  -6  -9   2       27.48       21.53     11.78 o 
  -5  -9   2      450.32      439.32     17.94 o 
  -4  -9   2       57.95       32.75      8.46 o 
  -3  -9   2      229.32      223.34     12.47 o 
  -2  -9   2     1102.75     1044.52     24.86 o 
  -1  -9   2      114.87      134.44      8.33 o 
   0  -9   2       14.74       10.52      4.88 o 
   1  -9   2      107.87      100.17      6.34 o 
   2  -9   2       14.53        2.85      2.87 o 
   3  -9   2       10.66        8.41      2.26 o 
   4  -9   2      347.03      348.12      9.16 o 
   5  -9   2      110.08      115.22     10.56 o 
   6  -9   2       50.86       53.31     18.66 o 
   7  -9   2        0.01        6.40      9.86 o 
   8  -9   2        6.20        0.53     15.73 o 
   9  -9   2        0.38        0.27     10.13 o 
  10  -9   2       21.08        0.00     17.86 o 
  -9  -8   2       31.26       16.84     17.23 o 
  -8  -8   2        0.42        2.27     10.90 o 
  -7  -8   2       85.42       93.30     14.10 o 
  -6  -8   2      209.95      175.64     18.92 o 
  -5  -8   2       76.15       59.76     16.53 o 
  -4  -8   2       15.11        0.00     12.93 o 
  -3  -8   2      651.10      650.03     17.16 o 
  -2  -8   2      171.58      168.68     10.20 o 
  -1  -8   2      210.53      205.67      9.31 o 
   0  -8   2        6.86        5.33      4.70 o 
   1  -8   2      364.20      387.46     11.08 o 
   2  -8   2      269.60      237.07      6.01 o 
   3  -8   2      422.82      342.43      5.95 o 
   4  -8   2       11.78       21.92      3.47 o 
   5  -8   2        9.99       10.55      7.26 o 
   6  -8   2       16.57       30.39      9.86 o 
   7  -8   2        8.15        2.67      9.06 o 
   8  -8   2       27.41        0.00      8.53 o 
   9  -8   2        1.24        0.00     15.73 o 
  10  -8   2       49.40        0.00     17.86 o 
  -9  -7   2       52.72       84.60     11.53 o 
  -8  -7   2        4.22        6.13     12.39 o 
  -7  -7   2       32.87       18.21      8.66 o 
  -6  -7   2        0.08        5.15      7.15 o 
  -5  -7   2      687.86      652.21     18.83 o 
  -4  -7   2        1.83        0.00      7.47 o 
  -3  -7   2       85.36       91.44      8.98 o 
  -2  -7   2      342.05      361.10     10.35 o 
  -1  -7   2       91.39      116.55      7.75 o 
   0  -7   2      517.28      487.39      9.01 o 
   1  -7   2      175.54      134.28      5.52 o 
   2  -7   2      453.30      404.89      6.17 o 
   3  -7   2      119.19      121.63      3.13 o 
   4  -7   2       19.94       34.23      9.70 o 
   5  -7   2       52.18       54.11     15.46 o 
   6  -7   2        2.37        6.66      8.53 o 
   7  -7   2       21.80        7.73     10.13 o 
   8  -7   2       50.23       58.11     21.59 o 
   9  -7   2        9.05        0.53      9.60 o 
  10  -7   2       25.25        0.00     10.13 o 
  11  -7   2        2.70        0.00     10.40 o 
 -10  -6   2        1.23        0.00      8.11 o 
  -9  -6   2        1.41        0.00      8.43 o 
  -8  -6   2       34.90       45.86     22.52 o 
  -7  -6   2        2.91        0.00      6.69 o 
  -6  -6   2      229.90      226.52     12.99 o 
  -5  -6   2      991.12      932.73     24.95 o 
  -4  -6   2       41.09       54.51      8.96 o 
  -3  -6   2      367.21      348.91     12.42 o 
  -2  -6   2      114.44      128.15      9.60 o 
  -1  -6   2     3175.18     3590.02     49.57 o 
   0  -6   2      105.61      111.66      5.79 o 
   1  -6   2       99.74       96.12      5.16 o 
   2  -6   2       85.34       73.41      3.90 o 
   3  -6   2      472.85      435.37      7.80 o 
   4  -6   2       41.44       32.87      7.30 o 
   5  -6   2       26.67       13.06     13.59 o 
   6  -6   2       80.26       51.71     16.79 o 
   7  -6   2        6.05        4.80     14.66 o 
   8  -6   2      122.46      140.73     14.93 o 
   9  -6   2       24.49        0.00      9.33 o 
  10  -6   2        1.89        0.00      9.06 o 
  11  -6   2        4.42        0.27     11.46 o 
 -10  -5   2        9.69        0.00      6.65 o 
  -9  -5   2       13.76        1.32      7.74 o 
  -8  -5   2      149.26      147.60     12.45 o 
  -7  -5   2       10.76       21.06     11.87 o 
  -6  -5   2       96.29       95.67     10.33 o 
  -5  -5   2        4.40        5.19      7.02 o 
  -4  -5   2      525.92      459.61     19.86 o 
  -3  -5   2       37.40       62.27      8.15 o 
  -2  -5   2     2441.63     2735.50     50.64 o 
  -1  -5   2      396.78      401.53     12.93 o 
   0  -5   2       19.61        9.41      3.90 o 
   1  -5   2      193.27      231.05      6.68 o 
   2  -5   2     1124.89     1124.73     11.35 o 
   3  -5   2        2.07        1.33      1.26 o 
   4  -5   2        4.42        8.53      6.93 o 
   5  -5   2      408.94      427.00     22.12 o 
   6  -5   2      198.14      203.10     20.26 o 
   7  -5   2       10.68       10.40      9.33 o 
   8  -5   2       46.26       37.32     18.92 o 
   9  -5   2        0.01        0.00     18.12 o 
  10  -5   2       14.82       34.65     23.46 o 
  11  -5   2        3.77        0.00     13.06 o 
 -10  -4   2        3.34        0.00      6.59 o 
  -9  -4   2       14.01       16.31      9.31 o 
  -8  -4   2       24.81       17.88      9.07 o 
  -7  -4   2      101.42      129.80     10.40 o 
  -6  -4   2     1422.05     1462.31     23.75 o 
  -5  -4   2       68.62       61.11     10.83 o 
  -4  -4   2        8.33        9.20      7.06 o 
  -3  -4   2       11.69        0.65      5.60 o 
  -2  -4   2      328.49      376.73     10.46 o 
  -1  -4   2      254.78      322.07     21.86 o 
   0  -4   2     7354.58     8060.18     92.24 o 
   1  -4   2       18.05       31.80      4.70 o 
   2  -4   2        0.18        3.49      2.44 o 
   3  -4   2       42.99       34.43      1.85 o 
   4  -4   2     2671.56     2761.42     41.26 o 
   5  -4   2       63.56       94.20      6.88 o 
   6  -4   2        0.19        2.07      2.35 o 
   7  -4   2       62.81       39.12      3.91 o 
   8  -4   2       31.93       34.60      3.07 o 
   9  -4   2        9.74       12.21      2.83 o 
  10  -4   2       13.91       21.32     21.06 o 
  11  -4   2        6.16        0.00     14.66 o 
 -10  -3   2       66.91       63.95     45.45 o 
  -9  -3   2        2.35        0.00      6.27 o 
  -8  -3   2       14.73       20.17      8.40 o 
  -7  -3   2       29.41       29.81      7.67 o 
  -6  -3   2       89.85       96.25      7.15 o 
  -5  -3   2      333.80      354.83     14.04 o 
  -4  -3   2     2920.31     2710.32     35.05 o 
  -3  -3   2     1333.05     1255.25     21.13 o 
  -2  -3   2     1148.37     1098.93     27.45 o 
  -1  -3   2      187.45      229.30     10.93 o 
   0  -3   2      150.30      180.57      6.88 o 
   1  -3   2    16474.16    15991.18    129.91 o 
   2  -3   2    16858.03    17502.05    142.78 o 
   3  -3   2     6413.50     6063.39     81.95 o 
   4  -3   2      352.79      381.96     23.06 o 
   5  -3   2        4.39       11.91      3.67 o 
   6  -3   2        0.05        3.88      2.83 o 
   7  -3   2       43.83       42.00      3.24 o 
   8  -3   2      132.11      140.40      8.90 o 
   9  -3   2       17.52       21.67     12.66 o 
  10  -3   2       19.08       12.14      9.06 o 
 -11  -2   2       46.58       52.96     10.00 o 
 -10  -2   2       40.58       40.73     11.67 o 
  -9  -2   2      118.64      114.74     11.46 o 
  -8  -2   2        4.18        0.99      7.25 o 
  -7  -2   2      188.71      193.92      7.92 o 
  -6  -2   2      214.05      197.73      8.92 o 
  -5  -2   2       15.01       21.77      8.01 o 
  -4  -2   2     1861.61     2002.06     26.57 o 
  -3  -2   2      285.70      312.34     13.51 o 
  -2  -2   2     1574.90     1455.08     21.00 o 
  -1  -2   2      598.35      594.57     14.00 o 
   0  -2   2      107.09      102.39      5.27 o 
   1  -2   2     5830.47     5568.52     42.50 o 
   2  -2   2   116763.59   118117.25   1403.39 o 
   3  -2   2     1771.51     1886.43     27.72 o 
   4  -2   2      265.59      264.58     10.40 o 
   5  -2   2      147.04      152.83      5.93 o 
   6  -2   2       44.37       47.17      6.53 o 
   7  -2   2      131.02      153.30      6.93 o 
   8  -2   2       64.39       50.43      4.72 o 
   9  -2   2      155.15      186.63     16.26 o 
  10  -2   2        0.04        3.30      6.57 o 
 -11  -1   2       79.03       93.94      7.82 o 
 -10  -1   2       33.27       28.70      7.54 o 
  -9  -1   2       35.54       52.57      7.58 o 
  -8  -1   2      130.40      142.03      7.07 o 
  -7  -1   2        9.56       12.57      6.00 o 
  -6  -1   2      227.07      201.77     10.36 o 
  -5  -1   2      134.07       96.81      6.54 o 
  -4  -1   2      714.18      726.96     14.39 o 
  -3  -1   2       72.56       64.66      6.82 o 
  -2  -1   2     3733.09     2987.33     41.65 o 
  -1  -1   2     2668.67     2386.65     38.12 o 
   0  -1   2      542.07      675.49     11.26 o 
   1  -1   2     1825.97     1633.56     16.07 o 
   2  -1   2     1135.07      996.59     18.39 o 
   3  -1   2      790.50      875.68     20.66 o 
   4  -1   2      381.91      368.43     10.79 o 
   5  -1   2       26.61       35.24      4.11 o 
   6  -1   2       26.05       42.51      4.66 o 
   7  -1   2        0.82        0.86      4.80 o 
   8  -1   2      247.14      248.19      8.33 o 
   9  -1   2       57.50       60.30     13.59 o 
  10  -1   2       59.03       67.65      6.69 o 
  11  -1   2        8.00        3.12      3.86 o 
 -11   0   2       84.07       67.81     10.27 o 
 -10   0   2       27.87       24.39     10.00 o 
  -9   0   2       26.33       22.17      8.29 o 
  -8   0   2        5.44        0.88      4.08 o 
  -7   0   2       33.95       36.38      4.52 o 
  -6   0   2       73.49       52.68      7.25 o 
  -5   0   2      156.40      199.07      8.86 o 
  -4   0   2      277.37      203.00     11.59 o 
  -3   0   2     3947.99     3548.34     83.43 o 
  -2   0   2        3.60        2.37      4.63 o 
  -1   0   2     4087.86     3748.70     45.42 o 
   0   0   2     7431.81     7713.32     82.64 o 
   1   0   2       31.98       81.03      7.46 o 
   2   0   2     4421.39     4484.15     52.41 o 
   3   0   2       33.61       70.72      8.47 o 
   4   0   2      501.81      597.92     11.51 o 
   5   0   2       19.58        4.26      4.26 o 
   6   0   2      324.15      345.13      8.29 o 
   7   0   2       46.78       51.13      5.93 o 
   8   0   2       30.40       17.10      7.63 o 
   9   0   2        0.71        0.92      4.72 o 
  10   0   2       27.81       16.16      6.48 o 
  11   0   2      110.52      121.90      9.79 o 
 -11   1   2       18.31       15.88      5.28 o 
 -10   1   2      297.75      306.07     10.68 o 
  -9   1   2      162.63      173.90     10.27 o 
  -8   1   2       66.28       70.41      7.89 o 
  -7   1   2      164.92      205.74      8.86 o 
  -6   1   2       39.30       53.43      4.56 o 
  -5   1   2       71.59       82.32     10.40 o 
  -4   1   2     1530.73     1460.27     24.79 o 
  -3   1   2        3.56        4.57      3.46 o 
  -2   1   2      272.55      381.44     11.01 o 
  -1   1   2       20.15       17.89      3.33 o 
   0   1   2       17.55       10.93      3.20 o 
   1   1   2       19.49        9.49      6.00 o 
   2   1   2     2523.32     2416.20     32.17 o 
   3   1   2      179.33      170.78      8.19 o 
   4   1   2        0.16        2.47      4.32 o 
   5   1   2      481.87      593.95     14.70 o 
   6   1   2      703.73      684.46     16.58 o 
   7   1   2      108.53       98.33      7.75 o 
   8   1   2       19.10       21.08      5.37 o 
   9   1   2        6.50        6.45      6.75 o 
  10   1   2        6.32        0.00      8.92 o 
  11   1   2        0.12        9.50      7.20 o 
 -11   2   2       98.17       83.43     18.66 o 
 -10   2   2       54.01       51.51      8.26 o 
  -9   2   2      112.24      130.93      9.73 o 
  -8   2   2      127.74      127.87      7.53 o 
  -7   2   2      137.57      188.37      6.11 o 
  -6   2   2        6.05        4.36      2.91 o 
  -5   2   2      468.85      430.95      7.56 o 
  -4   2   2      139.83      124.91      4.44 o 
  -3   2   2      109.19      112.33      9.46 o 
  -2   2   2      144.16      122.11      4.57 o 
  -1   2   2      570.11      461.05     10.38 o 
   0   2   2      217.73      157.40      5.55 o 
   1   2   2       43.45       17.31      9.70 o 
   2   2   2       44.28       23.73      9.80 o 
   3   2   2      905.02      740.01     15.04 o 
   4   2   2        1.17        5.06      5.11 o 
   5   2   2      119.01      149.64      8.23 o 
   6   2   2        3.56        6.11      7.91 o 
   7   2   2       68.50       75.51      6.78 o 
   8   2   2        1.09        8.91      6.94 o 
   9   2   2      319.09      402.12     14.77 o 
  10   2   2      123.58      115.95      9.29 o 
 -11   3   2       23.37       28.52     16.26 o 
 -10   3   2       35.62       36.09      4.69 o 
  -9   3   2       27.34       40.06      6.33 o 
  -8   3   2      154.03      188.54      5.51 o 
  -7   3   2        5.92        4.98      3.48 o 
  -6   3   2      339.58      391.55      6.33 o 
  -5   3   2      270.48      275.41      6.77 o 
  -4   3   2       14.43        9.27      2.86 o 
  -3   3   2      185.88      158.86      4.63 o 
  -2   3   2       70.50       96.96      4.45 o 
  -1   3   2      963.22      980.88     11.98 o 
   0   3   2      237.47      218.85      6.56 o 
   1   3   2      910.65      823.09     42.38 o 
   2   3   2       17.26       13.29      5.46 o 
   3   3   2        0.72        7.08      6.13 o 
   4   3   2      167.34      182.56      7.63 o 
   5   3   2       24.66       36.24      7.20 o 
   6   3   2        3.91        3.60      6.17 o 
   7   3   2       10.51       16.51      7.67 o 
   8   3   2       98.80       99.55     13.74 o 
   9   3   2       24.96       35.41      7.89 o 
  10   3   2        6.80        3.88      7.88 o 
 -11   4   2       13.93       13.86     13.59 o 
 -10   4   2       31.03       33.58     13.59 o 
  -9   4   2        2.53        1.79      2.72 o 
  -8   4   2       19.33       13.62      4.09 o 
  -7   4   2       94.04       99.80      4.15 o 
  -6   4   2      166.77      171.65      4.12 o 
  -5   4   2      209.52      221.79      5.85 o 
  -4   4   2      117.67       89.26      6.13 o 
  -3   4   2      265.40      203.51      4.55 o 
  -2   4   2     1119.50      990.89     14.29 o 
  -1   4   2        4.75        3.89      3.56 o 
   0   4   2      537.67      543.97      8.93 o 
   1   4   2        0.26        0.00      4.61 o 
   2   4   2      661.79      741.64     13.84 o 
   3   4   2        3.02        1.51      4.32 o 
   4   4   2       34.00       21.85      6.93 o 
   5   4   2       85.86       91.57     13.99 o 
   6   4   2       71.43       52.65      8.87 o 
   7   4   2        3.35        2.06      7.58 o 
   8   4   2        5.95       10.87      8.50 o 
   9   4   2      216.13      254.35     12.83 o 
  10   4   2       92.07       92.61     27.59 o 
 -11   5   2       37.64       21.32     24.79 o 
 -10   5   2       11.10       19.72     13.33 o 
  -9   5   2        4.59        2.22      7.60 o 
  -8   5   2      124.02      120.74      5.86 o 
  -7   5   2      625.71      752.94     13.99 o 
  -6   5   2       85.80       81.45      3.95 o 
  -5   5   2       96.13       90.74      2.95 o 
  -4   5   2      132.74      127.59      3.98 o 
  -3   5   2       28.84       31.66      3.12 o 
  -2   5   2      376.76      303.43      8.00 o 
  -1   5   2      106.19      148.00      4.22 o 
   0   5   2      311.55      282.11      7.82 o 
   1   5   2       61.52      106.01      7.85 o 
   2   5   2      146.03      189.01      8.01 o 
   3   5   2       47.66       44.60      8.53 o 
   4   5   2      132.07      127.50      8.18 o 
   5   5   2        6.78       13.85      7.74 o 
   6   5   2      574.79      668.62     19.02 o 
   7   5   2       18.10       12.95      7.59 o 
   8   5   2       47.20       29.73     14.37 o 
   9   5   2       84.41       91.88     11.00 o 
 -11   6   2      189.35      270.01     35.98 o 
 -10   6   2        4.08        7.73     20.52 o 
  -9   6   2       30.64       61.04     22.12 o 
  -8   6   2       51.95       66.90     12.79 o 
  -7   6   2        5.24        0.00      8.80 o 
  -6   6   2       91.95       82.81      5.51 o 
  -5   6   2      487.17      579.67      8.75 o 
  -4   6   2      586.83      602.07      8.09 o 
  -3   6   2       12.57       14.54      3.01 o 
  -2   6   2      130.92      101.64      5.23 o 
  -1   6   2       63.69       83.89      4.36 o 
   0   6   2      356.53      307.62      7.85 o 
   1   6   2     1311.69     1351.89     22.03 o 
   2   6   2       48.95       47.55      6.40 o 
   3   6   2        4.51       15.57      7.30 o 
   4   6   2      334.19      395.63     13.97 o 
   5   6   2        0.04        0.00      6.48 o 
   6   6   2      568.11      638.85     19.92 o 
   7   6   2       54.26       34.28     24.26 o 
   8   6   2        1.79        5.91     13.51 o 
   9   6   2        0.53        8.29      8.83 o 
 -10   7   2        2.47        5.86     11.73 o 
  -9   7   2        1.29        0.00     10.93 o 
  -8   7   2        0.09        5.86     16.26 o 
  -7   7   2       12.77        4.26      8.80 o 
  -6   7   2        0.04        2.19      1.21 o 
  -5   7   2      227.27      251.16     17.70 o 
  -4   7   2       57.72       54.60      5.66 o 
  -3   7   2       76.70       77.96      3.86 o 
  -2   7   2        0.02        0.52      2.56 o 
  -1   7   2       11.43        5.91      4.87 o 
   0   7   2       36.98       36.94      8.33 o 
   1   7   2       37.83       47.32      5.27 o 
   2   7   2     1564.14     1613.62     28.52 o 
   3   7   2       15.95       18.69      8.27 o 
   4   7   2       67.95       64.23     10.53 o 
   5   7   2       34.09       31.46     10.33 o 
   6   7   2       96.13       86.36     12.51 o 
   7   7   2        7.00       10.75     10.45 o 
   8   7   2       43.96       28.24     24.65 o 
   9   7   2        0.45        0.00     11.68 o 
 -10   8   2       10.56       22.66     13.59 o 
  -9   8   2       12.49       28.79     20.79 o 
  -8   8   2       14.13       15.99     10.66 o 
  -7   8   2       23.14       23.46     16.53 o 
  -6   8   2       43.68       28.30      4.26 o 
  -5   8   2       47.47       39.34      8.08 o 
  -4   8   2       11.40        8.18      2.80 o 
  -3   8   2      397.87      431.14      9.20 o 
  -2   8   2      286.44      293.40      7.03 o 
  -1   8   2      168.82      147.82      5.49 o 
   0   8   2        3.36        4.08      3.76 o 
   1   8   2      253.80      243.05      7.99 o 
   2   8   2       76.47       53.94     11.06 o 
   3   8   2      280.75      346.16     14.21 o 
   4   8   2      136.59      137.53     10.55 o 
   5   8   2        8.52        2.47      9.46 o 
   6   8   2       84.53       84.50     11.16 o 
   7   8   2        0.01        0.00     10.25 o 
   8   8   2        2.00        3.92      9.29 o 
 -10   9   2       60.16       71.17     25.59 o 
  -9   9   2       35.69       38.12     13.06 o 
  -8   9   2       12.42        0.00     11.73 o 
  -7   9   2        4.23        4.53      8.53 o 
  -6   9   2        8.28        3.18      2.27 o 
  -5   9   2      237.51      231.54     22.13 o 
  -4   9   2        0.01        0.00      2.50 o 
  -3   9   2       94.36      104.79      5.62 o 
  -2   9   2       82.81       78.40      6.07 o 
  -1   9   2      117.01      116.50      6.47 o 
   0   9   2      238.95      234.74      9.76 o 
   1   9   2       38.16       44.06      6.85 o 
   2   9   2        0.31        0.00      4.63 o 
   3   9   2       68.10       99.81     15.63 o 
   4   9   2      211.26      229.44     12.43 o 
   5   9   2       17.11       11.63     14.66 o 
   6   9   2        7.53        7.14     11.09 o 
   7   9   2       54.44       72.60     47.44 o 
   8   9   2        1.78        0.00     22.39 o 
  -9  10   2        0.32        0.00     14.66 o 
  -8  10   2       26.25       33.32     11.46 o 
  -7  10   2        0.00        0.00      8.26 o 
  -6  10   2      141.88       94.07     21.32 o 
  -5  10   2       18.79       20.37      3.28 o 
  -4  10   2      399.59      382.40     24.89 o 
  -3  10   2      113.84      104.44      5.83 o 
  -2  10   2       41.81       44.81     23.72 o 
  -1  10   2      418.56      431.66     10.61 o 
   0  10   2      458.10      422.42     10.17 o 
   1  10   2        0.10        6.19      6.10 o 
   2  10   2       35.12       17.32      5.95 o 
   3  10   2        9.03        8.00      7.35 o 
   4  10   2        1.10        0.00      7.81 o 
   5  10   2        1.66        4.42      8.56 o 
   6  10   2       11.60       13.31     13.73 o 
   7  10   2        4.06        7.63     13.31 o 
  -9  11   2       68.20       98.62     14.66 o 
  -8  11   2        5.15       14.66     16.79 o 
  -7  11   2      132.32      208.43     22.12 o 
  -6  11   2      299.17      128.70     15.46 o 
  -5  11   2        8.57        3.68      3.01 o 
  -4  11   2      230.18      198.68     20.08 o 
  -3  11   2       74.13       86.35      8.93 o 
  -2  11   2       34.57       42.56      7.20 o 
  -1  11   2       15.34       13.85      4.78 o 
   0  11   2       94.10       81.60      6.75 o 
   1  11   2        3.97       12.25      6.68 o 
   2  11   2       93.58      113.83      7.29 o 
   3  11   2       54.11       44.33     17.07 o 
   4  11   2        2.73        3.83      9.98 o 
   5  11   2       77.80      137.91     70.50 o 
   6  11   2       22.16       15.06     18.52 o 
  -8  12   2       14.89       18.12     10.40 o 
  -7  12   2       54.77       64.50     11.19 o 
  -6  12   2       30.75       49.58      9.86 o 
  -5  12   2        9.84        6.76      6.65 o 
  -4  12   2      123.28      115.81     16.62 o 
  -3  12   2        0.65        0.00      5.46 o 
  -2  12   2      266.28      274.51     16.66 o 
  -1  12   2        1.49        0.00      6.13 o 
   0  12   2       11.86       11.75      4.87 o 
   1  12   2       96.33      129.49      8.34 o 
   2  12   2       55.30       52.63     14.17 o 
   3  12   2       45.96       60.50     15.96 o 
   4  12   2        3.31        1.17      5.71 o 
   5  12   2        0.53        0.00      9.13 o 
  -7  13   2        3.24        0.00      7.46 o 
  -6  13   2       82.91      106.88     18.39 o 
  -5  13   2        9.98        3.31      3.35 o 
  -4  13   2      173.97      140.93     31.27 o 
  -3  13   2        9.62       11.59      6.97 o 
  -2  13   2       11.93        7.49      5.56 o 
  -1  13   2       16.85       14.17      5.56 o 
   0  13   2       63.60       61.90      6.36 o 
   1  13   2        0.30        0.00      5.87 o 
   2  13   2        3.70        0.00      5.17 o 
   3  13   2       11.07        3.11      8.27 o 
   4  13   2       57.91       71.87     18.99 o 
  -6  14   2        0.01        0.00      9.86 o 
  -5  14   2       41.37       71.97     14.39 o 
  -4  14   2        7.13        1.25      3.53 o 
  -3  14   2        0.49        0.00      6.93 o 
  -2  14   2        0.02        5.85      6.34 o 
  -1  14   2        0.11        3.14      4.97 o 
   0  14   2        4.12        0.00      4.43 o 
   1  14   2        1.87        0.00      5.67 o 
   2  14   2        9.91        0.46      6.67 o 
   3  14   2       19.42        1.67      7.21 o 
  -4  15   2        0.53        0.00      3.95 o 
  -3  15   2       11.04        5.37      8.84 o 
  -2  15   2       11.07       12.35      5.92 o 
  -1  15   2       56.42       67.99     32.65 o 
   0  15   2       43.77       43.82     17.18 o 
   1  15   2        6.94        0.70      6.82 o 
  -2 -16   3       57.13       87.12      8.87 o 
  -1 -16   3       42.52       22.15     19.04 o 
   0 -16   3        0.00        0.00      7.78 o 
   1 -16   3       22.80        8.75      8.15 o 
   2 -16   3       56.59       71.13      8.06 o 
   3 -16   3        0.11        0.00      3.79 o 
   4 -16   3       61.64       67.43     17.59 o 
   5 -16   3        2.83        0.00     14.39 o 
  -3 -15   3       27.40       27.75      9.10 o 
  -2 -15   3       36.82       14.88      6.98 o 
  -1 -15   3       25.68       21.25     11.01 o 
   0 -15   3      137.47      164.55     14.99 o 
   1 -15   3        8.60        5.02      5.12 o 
   2 -15   3       49.31       57.92      6.83 o 
   3 -15   3        2.99        0.00      4.08 o 
   4 -15   3        0.77        3.22      3.58 o 
   5 -15   3        5.11       24.79     23.99 o 
   6 -15   3        1.66        8.97     11.90 o 
  -5 -14   3        0.00        2.12     12.06 o 
  -4 -14   3       12.55        7.62      8.68 o 
  -3 -14   3       44.14       68.26     11.40 o 
  -2 -14   3       54.09       72.80      9.15 o 
  -1 -14   3       25.56       28.22     12.93 o 
   0 -14   3        7.84        5.59      6.58 o 
   1 -14   3        0.05        4.75      5.20 o 
   2 -14   3      328.24      331.03     21.74 o 
   3 -14   3       37.21       34.61      6.48 o 
   4 -14   3        0.07        0.00      3.14 o 
   5 -14   3       11.58       29.57     11.69 o 
   6 -14   3       65.29      117.57     14.57 o 
   7 -14   3       52.81       86.89     16.79 o 
  -6 -13   3       38.09       64.12     13.81 o 
  -5 -13   3        1.49        3.40     15.42 o 
  -4 -13   3      110.94      120.10     12.34 o 
  -3 -13   3       39.87       34.07      7.79 o 
  -2 -13   3        0.02        1.84      6.72 o 
  -1 -13   3        6.90        6.91      5.47 o 
   0 -13   3      264.44      257.62     11.35 o 
   1 -13   3       93.04       92.64      6.84 o 
   2 -13   3       38.46       36.62      6.56 o 
   3 -13   3       13.33       11.09      5.08 o 
   4 -13   3       32.25       17.26      6.49 o 
   5 -13   3        3.19        2.00      2.04 o 
   6 -13   3       47.81       85.28     10.97 o 
   7 -13   3        3.82       14.13     12.79 o 
   8 -13   3       43.77       86.09     16.26 o 
  -6 -12   3        2.56        0.00     10.84 o 
  -5 -12   3      208.26      251.28     17.88 o 
  -4 -12   3        0.98        9.71     10.45 o 
  -3 -12   3       25.74       28.65      8.67 o 
  -2 -12   3       10.83       12.22      6.07 o 
  -1 -12   3       14.67       11.68      5.37 o 
   0 -12   3        0.49        0.94      6.00 o 
   1 -12   3      258.46      298.02      8.57 o 
   2 -12   3       99.00      110.13      5.96 o 
   3 -12   3        1.97        9.21      3.52 o 
   4 -12   3        8.92       13.41      3.23 o 
   5 -12   3        0.44        0.54      2.51 o 
   6 -12   3        1.14        3.68      9.42 o 
   7 -12   3        0.46        5.06     17.86 o 
   8 -12   3       10.11        0.00     13.06 o 
   9 -12   3        5.00        0.00      9.33 o 
  -7 -11   3        3.96        0.00     11.65 o 
  -6 -11   3      146.21      192.09     18.29 o 
  -5 -11   3       32.92       27.83     10.26 o 
  -4 -11   3        9.17        0.00     10.21 o 
  -3 -11   3      115.93      112.83     17.19 o 
  -2 -11   3      307.64      310.28     13.70 o 
  -1 -11   3       75.20       65.43      7.09 o 
   0 -11   3      114.58      128.87      6.80 o 
   1 -11   3      164.28      236.52      7.95 o 
   2 -11   3      111.17      108.88      6.59 o 
   3 -11   3        5.37        3.83      3.56 o 
   4 -11   3        0.86        0.33      1.60 o 
   5 -11   3       66.89       71.83     10.48 o 
   6 -11   3        0.31        0.00     11.08 o 
   7 -11   3        1.09        0.00      8.00 o 
   8 -11   3        0.12        0.00     14.66 o 
   9 -11   3       43.06        0.00     15.19 o 
  -8 -10   3       41.27       19.88     20.39 o 
  -7 -10   3       46.29       59.16     19.06 o 
  -6 -10   3        9.84        9.61     11.32 o 
  -5 -10   3        0.10        6.42      8.29 o 
  -4 -10   3        8.77        4.36      8.80 o 
  -3 -10   3      948.32      812.72     23.46 o 
  -2 -10   3       61.78       68.01     12.91 o 
  -1 -10   3      763.81      687.84     26.03 o 
   0 -10   3      109.51      117.98      6.53 o 
   1 -10   3      441.88      469.15      8.68 o 
   2 -10   3       65.19       59.80      4.60 o 
   3 -10   3      409.94      513.76     10.89 o 
   4 -10   3       43.87       37.83      4.15 o 
   5 -10   3      107.64      148.85     11.38 o 
   6 -10   3        3.18        4.68      6.86 o 
   7 -10   3       15.42        0.00      8.26 o 
   8 -10   3       55.79        0.27      9.60 o 
   9 -10   3       58.45        0.00     15.19 o 
  10 -10   3        0.02        0.27     10.66 o 
  -8  -9   3       17.39        9.32     12.13 o 
  -7  -9   3        0.78        4.76      9.02 o 
  -6  -9   3       35.09       39.63     12.16 o 
  -5  -9   3        0.04        0.80      6.79 o 
  -4  -9   3      143.13      138.45     16.86 o 
  -3  -9   3     1786.64     1648.32     29.91 o 
  -2  -9   3        0.86        0.00      8.76 o 
  -1  -9   3       10.68       12.58      5.12 o 
   0  -9   3      118.44      132.96      6.05 o 
   1  -9   3      174.40      209.89      8.48 o 
   2  -9   3      332.25      327.67      8.39 o 
   3  -9   3       79.70      108.89      5.54 o 
   4  -9   3      112.68       98.95      3.21 o 
   5  -9   3       34.00       31.37      8.43 o 
   6  -9   3       63.72       79.43     18.92 o 
   7  -9   3       48.81       50.38     19.46 o 
   8  -9   3       10.34        0.00     13.06 o 
   9  -9   3       85.75      109.28     16.53 o 
  10  -9   3       13.51        0.27     10.66 o 
  -9  -8   3        0.20        0.00      8.27 o 
  -8  -8   3       20.18       24.01     19.46 o 
  -7  -8   3        3.14        5.44      9.86 o 
  -6  -8   3        0.00        0.00      8.63 o 
  -5  -8   3      180.66      137.95     10.55 o 
  -4  -8   3        1.16        4.46      7.78 o 
  -3  -8   3       26.11       14.80      7.82 o 
  -2  -8   3        5.61        0.00      5.31 o 
  -1  -8   3      244.24      254.80      8.48 o 
   0  -8   3       77.69       72.73      6.43 o 
   1  -8   3       15.77       12.57      3.66 o 
   2  -8   3      203.83      212.70      5.49 o 
   3  -8   3      111.29      115.94      3.75 o 
   4  -8   3        6.11        6.64      1.39 o 
   5  -8   3       46.78       29.70      8.52 o 
   6  -8   3       28.32       40.78     10.93 o 
   7  -8   3        9.01        7.46      9.60 o 
   8  -8   3        6.02        0.00      9.06 o 
   9  -8   3        3.68        0.53      9.60 o 
  10  -8   3        0.06        0.53     17.86 o 
  -9  -7   3        1.71        0.01      8.27 o 
  -8  -7   3       25.61       12.62     15.99 o 
  -7  -7   3        0.12        0.00     11.49 o 
  -6  -7   3      150.56      160.82     11.12 o 
  -5  -7   3      332.92      275.94     14.01 o 
  -4  -7   3      133.30      156.81     18.79 o 
  -3  -7   3        0.43        0.00      5.81 o 
  -2  -7   3      459.06      455.00     11.40 o 
  -1  -7   3     1200.60     1179.06     18.09 o 
   0  -7   3       22.59       12.89      4.24 o 
   1  -7   3      134.11      136.96      5.13 o 
   2  -7   3      472.01      464.45      7.46 o 
   3  -7   3      136.83      165.70      3.78 o 
   4  -7   3      108.51      124.59      6.38 o 
   5  -7   3       19.43       26.41      6.31 o 
   6  -7   3       49.16       42.91     17.33 o 
   7  -7   3        4.55        1.07     14.13 o 
   8  -7   3        4.81        6.66     10.40 o 
   9  -7   3       21.11        0.00     15.99 o 
  10  -7   3        1.14        0.53     17.59 o 
 -10  -6   3        6.29        0.77      8.74 o 
  -9  -6   3       35.26       58.72     38.38 o 
  -8  -6   3       35.56       15.17     12.13 o 
  -7  -6   3        3.31        0.00      7.71 o 
  -6  -6   3       26.27       27.54      9.60 o 
  -5  -6   3       17.87       33.44     12.32 o 
  -4  -6   3       51.18       62.00     11.86 o 
  -3  -6   3      622.10      662.67     13.94 o 
  -2  -6   3      243.65      198.77     13.46 o 
  -1  -6   3      137.08      135.74      7.16 o 
   0  -6   3      585.51      623.92     11.36 o 
   1  -6   3       70.78       70.41      5.43 o 
   2  -6   3      391.61      407.59      6.40 o 
   3  -6   3       25.56       25.93      2.44 o 
   4  -6   3      419.28      455.40     12.85 o 
   5  -6   3      184.34      182.31     11.99 o 
   6  -6   3       27.09       47.44     10.13 o 
   7  -6   3       11.09       18.92     10.13 o 
   8  -6   3       54.23       77.30     21.59 o 
   9  -6   3        0.31        0.00      9.33 o 
  10  -6   3       10.39        0.00     10.66 o 
  11  -6   3       26.31        0.53     19.19 o 
 -10  -5   3       21.28        0.10      6.11 o 
  -9  -5   3       16.40        1.98      8.67 o 
  -8  -5   3       37.36       43.69     10.66 o 
  -7  -5   3      700.79      696.64     19.41 o 
  -6  -5   3      273.91      259.61     12.82 o 
  -5  -5   3      120.27      122.38     10.25 o 
  -4  -5   3       40.04       27.31      6.40 o 
  -3  -5   3       13.37       15.46      5.75 o 
  -2  -5   3       85.07      109.29      9.20 o 
  -1  -5   3      126.40      178.85      7.92 o 
   0  -5   3        9.39        7.55      4.31 o 
   1  -5   3       86.37       95.17      4.07 o 
   2  -5   3      144.72      121.15      5.54 o 
   3  -5   3      136.26      161.05      3.77 o 
   4  -5   3      321.25      293.90      5.58 o 
   5  -5   3        1.42        0.20      1.01 o 
   6  -5   3        7.04        3.17      1.26 o 
   7  -5   3       55.64       33.38      6.11 o 
   8  -5   3        1.05        2.11      1.51 o 
   9  -5   3       71.74       37.09     21.46 o 
  10  -5   3       69.49       98.62     15.99 o 
 -10  -4   3        1.13        0.00      9.23 o 
  -9  -4   3       10.73        8.26      8.33 o 
  -8  -4   3      565.72      693.29     23.23 o 
  -7  -4   3      129.03      108.69     11.06 o 
  -6  -4   3        5.79       10.72      6.99 o 
  -5  -4   3       49.99       50.01      6.50 o 
  -4  -4   3        0.91        0.00      4.80 o 
  -3  -4   3      457.80      523.88     11.75 o 
  -2  -4   3       43.80       55.10      8.09 o 
  -1  -4   3     2013.41     1677.56     37.72 o 
   0  -4   3      165.64      110.23     10.40 o 
   1  -4   3       22.16       41.72      3.34 o 
   2  -4   3        3.63       11.50      3.30 o 
   3  -4   3        1.42        3.06      3.03 o 
   4  -4   3       96.94      114.57      3.48 o 
   5  -4   3      504.57      517.20      9.27 o 
   6  -4   3      156.20      131.52      6.32 o 
   7  -4   3        5.60       15.31      8.53 o 
   8  -4   3       16.55       20.14      4.84 o 
   9  -4   3        4.77        3.61      7.86 o 
  10  -4   3        3.24        2.93     10.93 o 
 -10  -3   3        5.80        0.00      7.51 o 
  -9  -3   3       42.94       59.22     13.05 o 
  -8  -3   3        6.10       21.28      7.76 o 
  -7  -3   3      124.92      148.84     15.73 o 
  -6  -3   3      192.55      220.54     10.25 o 
  -5  -3   3       23.30       25.63      5.47 o 
  -4  -3   3       17.78        7.83      5.06 o 
  -3  -3   3       51.11       77.43     12.26 o 
  -2  -3   3       35.24       72.53      8.36 o 
  -1  -3   3      227.87      169.68      9.06 o 
   0  -3   3     3634.58     3296.72     41.29 o 
   1  -3   3       64.55       70.58      3.88 o 
   2  -3   3     2419.96     2105.56     19.24 o 
   3  -3   3     3114.42     3151.19     29.61 o 
   4  -3   3     1006.31      894.86     15.29 o 
   5  -3   3        0.23        6.14      4.40 o 
   6  -3   3       79.62       87.05      5.67 o 
   7  -3   3       59.68       74.17      4.39 o 
   8  -3   3        6.05       10.61      5.17 o 
   9  -3   3        2.19        7.70      4.53 o 
  10  -3   3        5.02        2.52      6.19 o 
 -11  -2   3        0.13       11.03     10.17 o 
 -10  -2   3       12.22       12.29      7.58 o 
  -9  -2   3       11.51       12.72      7.17 o 
  -8  -2   3        0.00        2.13      7.73 o 
  -7  -2   3       10.97       31.90      6.82 o 
  -6  -2   3       89.13      100.11      7.75 o 
  -5  -2   3        7.95       17.08      5.73 o 
  -4  -2   3     1018.14     1106.95     21.67 o 
  -3  -2   3        0.04        2.72      5.35 o 
  -2  -2   3     1248.69     1240.01     18.84 o 
  -1  -2   3        0.00        4.47      5.18 o 
   0  -2   3       81.09       58.91      7.20 o 
   1  -2   3     2398.69     2059.26     18.93 o 
   2  -2   3     5556.03     5111.36     78.68 o 
   3  -2   3      495.30      364.55     19.32 o 
   4  -2   3      163.17      194.54      6.88 o 
   5  -2   3       90.18      109.02      8.53 o 
   6  -2   3       20.10       22.61      3.79 o 
   7  -2   3      557.45      568.32     12.52 o 
   8  -2   3       24.91       21.04      4.63 o 
   9  -2   3        6.34        0.00      5.95 o 
  10  -2   3        8.05        2.05      7.24 o 
 -11  -1   3       14.49        6.91      8.76 o 
 -10  -1   3      106.55      107.96     12.06 o 
  -9  -1   3        0.70        3.44      4.89 o 
  -8  -1   3       16.80       15.68      4.99 o 
  -7  -1   3        0.45        4.25      5.07 o 
  -6  -1   3       73.89       66.44      6.54 o 
  -5  -1   3        3.13        0.00      6.31 o 
  -4  -1   3     1789.97     2051.76     42.51 o 
  -3  -1   3      967.15     1084.34     18.25 o 
  -2  -1   3      491.45      454.00     12.11 o 
  -1  -1   3     1365.00     1067.24     18.63 o 
   0  -1   3        0.43       13.96      4.99 o 
   1  -1   3    10234.85     9899.35    137.33 o 
   2  -1   3      149.95      159.37     10.40 o 
   3  -1   3        5.08       10.66      8.53 o 
   4  -1   3       37.40       42.55      4.59 o 
   5  -1   3        6.62        3.47      4.80 o 
   6  -1   3        5.03        6.96      3.94 o 
   7  -1   3       29.75       38.63      4.32 o 
   8  -1   3       15.47       13.99      4.96 o 
   9  -1   3        2.93        0.00      6.40 o 
  10  -1   3      218.42      170.36     17.59 o 
  11  -1   3       58.51       33.32     13.06 o 
 -11   0   3       10.15       15.75      6.13 o 
 -10   0   3        0.53        0.00      5.24 o 
  -9   0   3      244.30      276.32     12.88 o 
  -8   0   3       36.00       35.48      6.36 o 
  -7   0   3       12.86       14.76      5.04 o 
  -6   0   3       44.16       38.53      7.25 o 
  -5   0   3      287.33      355.41      7.82 o 
  -4   0   3        3.94       14.13      4.63 o 
  -3   0   3       56.72       54.45      5.97 o 
  -2   0   3        2.06        6.93      4.33 o 
  -1   0   3       37.83       23.92      5.28 o 
   0   0   3     1208.95     1150.12     22.81 o 
   2   0   3        1.68        2.40      5.60 o 
   3   0   3      810.87      661.24     18.92 o 
   4   0   3      319.95      239.22      9.60 o 
   5   0   3        0.77        2.10      3.91 o 
   6   0   3        0.00       12.72      4.92 o 
   7   0   3       56.29       38.26      7.60 o 
   8   0   3      111.64      124.89     10.46 o 
   9   0   3       24.96       45.37     11.19 o 
  10   0   3       20.41       45.41     13.33 o 
  11   0   3        5.50        4.75      8.80 o 
 -11   1   3      100.59       92.83      6.31 o 
 -10   1   3      117.71      117.27      7.26 o 
  -9   1   3        0.58        0.00      6.21 o 
  -8   1   3       67.91       67.75      5.08 o 
  -7   1   3       86.97      128.88     14.66 o 
  -6   1   3        0.27        0.00      4.80 o 
  -5   1   3        2.08        2.58      2.73 o 
  -4   1   3      202.30      150.81      5.09 o 
  -3   1   3      691.15      682.27     25.59 o 
  -2   1   3        2.80       12.88      7.25 o 
  -1   1   3       31.71       67.65      4.72 o 
   0   1   3       11.36        8.38      2.80 o 
   1   1   3      654.37      661.02     17.59 o 
   2   1   3       93.63       55.20      5.84 o 
   3   1   3       40.85       36.41      8.76 o 
   4   1   3      388.79      430.35     13.38 o 
   5   1   3      365.43      320.42      8.48 o 
   6   1   3      172.12      218.74      7.92 o 
   7   1   3        5.03       10.47      8.26 o 
   8   1   3       16.79       14.68      8.94 o 
   9   1   3       30.85       21.80      7.34 o 
  10   1   3       72.23       86.84      8.16 o 
 -11   2   3       10.42       11.73     14.13 o 
 -10   2   3        1.93        0.00      7.46 o 
  -9   2   3      309.26      267.63      9.99 o 
  -8   2   3      378.64      424.55      9.65 o 
  -7   2   3       26.03       38.70      9.33 o 
  -6   2   3       40.76       51.57      5.73 o 
  -5   2   3      271.43      289.74      6.78 o 
  -4   2   3      445.49      428.62      8.23 o 
  -3   2   3      966.73     1105.28     52.11 o 
  -2   2   3      174.41       84.05      4.89 o 
  -1   2   3        1.73        4.78      2.88 o 
   0   2   3      578.75      507.22      9.26 o 
   1   2   3     1425.28     1263.16     18.75 o 
   2   2   3      218.49      150.17      7.25 o 
   3   2   3       15.21       34.38      6.62 o 
   4   2   3       69.37       49.84      9.60 o 
   5   2   3       21.85       15.21      8.39 o 
   6   2   3        8.56       16.07      8.95 o 
   7   2   3       59.63       78.93      8.43 o 
   8   2   3       38.89       28.25      8.07 o 
   9   2   3      145.89      176.02      9.86 o 
  10   2   3      182.20      196.68     16.58 o 
 -11   3   3       93.48      138.33     19.46 o 
 -10   3   3       38.21       33.45     11.09 o 
  -9   3   3      172.83      197.34     13.66 o 
  -8   3   3       70.33       84.40      5.54 o 
  -7   3   3       31.21       36.60      3.20 o 
  -6   3   3       17.23       14.94      3.68 o 
  -5   3   3      738.82      889.65     10.61 o 
  -4   3   3       24.32       23.51      3.64 o 
  -3   3   3     3433.93     3537.71     46.78 o 
  -2   3   3        9.53       37.28      3.86 o 
  -1   3   3     1189.54     1168.58     15.94 o 
   0   3   3      253.46      301.36     11.73 o 
   1   3   3     2222.77     2137.51     30.24 o 
   2   3   3       21.71       23.63      6.72 o 
   3   3   3     1429.73     1554.45     22.66 o 
   4   3   3      690.18      816.73     26.39 o 
   5   3   3       31.05       36.86      6.12 o 
   6   3   3      244.27      268.11     12.13 o 
   7   3   3      411.29      459.77     18.82 o 
   8   3   3       30.37       33.46      7.43 o 
   9   3   3      181.66      206.20     14.15 o 
  10   3   3       11.58        6.45     11.91 o 
 -11   4   3       20.31       23.46     14.13 o 
 -10   4   3        0.15        0.00     10.93 o 
  -9   4   3       20.84       30.05      7.52 o 
  -8   4   3        0.00        0.00      2.07 o 
  -7   4   3       57.62       46.42      5.04 o 
  -6   4   3      706.87      760.66     14.82 o 
  -5   4   3       13.27       18.34      2.56 o 
  -4   4   3       99.12      126.59      5.56 o 
  -3   4   3       42.52       28.56      3.90 o 
  -2   4   3     1101.57     1043.90     11.47 o 
  -1   4   3       55.01       49.83      3.72 o 
   0   4   3      187.43      164.32      4.68 o 
   1   4   3     2179.37     2533.36     32.68 o 
   2   4   3       48.40       47.78      7.43 o 
   3   4   3      487.31      529.76     17.46 o 
   4   4   3       13.54       18.45      6.40 o 
   5   4   3       14.61       27.70      8.02 o 
   6   4   3      101.78      108.98      9.04 o 
   7   4   3      260.64      294.47     19.32 o 
   8   4   3      112.33      170.33     11.06 o 
   9   4   3        4.35        0.00     12.09 o 
  10   4   3       18.10       11.67     10.20 o 
 -11   5   3        2.00        8.26     21.86 o 
 -10   5   3        5.29        0.00     11.99 o 
  -9   5   3        9.84       12.91      3.53 o 
  -8   5   3      202.38      238.09     15.99 o 
  -7   5   3        0.03        0.50      3.09 o 
  -6   5   3        1.41        4.42      3.49 o 
  -5   5   3      270.31      327.88      7.94 o 
  -4   5   3        7.00        4.50      2.80 o 
  -3   5   3      608.33      698.46      9.66 o 
  -2   5   3      171.99      153.64      5.40 o 
  -1   5   3      417.76      401.47      6.28 o 
   0   5   3      140.36      147.56      4.69 o 
   1   5   3        1.28        3.22      3.53 o 
   2   5   3        7.05        8.85      5.18 o 
   3   5   3      280.86      318.37     12.08 o 
   4   5   3        6.18        5.85      6.93 o 
   5   5   3      903.70     1065.63     20.61 o 
   6   5   3       52.66       60.06     10.18 o 
   7   5   3       66.75       65.12     11.58 o 
   8   5   3        0.00        0.00      8.66 o 
   9   5   3      205.33      220.16     21.59 o 
 -10   6   3        1.53        0.00     20.52 o 
  -9   6   3        7.27        1.60     15.99 o 
  -8   6   3        6.00        6.96      3.46 o 
  -7   6   3       87.45      105.59      7.91 o 
  -6   6   3        0.51        1.97      2.06 o 
  -5   6   3       43.56       59.76      3.95 o 
  -4   6   3      822.54      812.51     11.60 o 
  -3   6   3      580.90      580.77      7.00 o 
  -2   6   3      457.70      473.76      9.71 o 
  -1   6   3      785.38      870.18     18.39 o 
   0   6   3      213.42      270.75      7.56 o 
   1   6   3       15.25       12.41      4.27 o 
   2   6   3      104.05       87.54      8.67 o 
   3   6   3       13.19       30.23      8.39 o 
   4   6   3       45.95       45.98      8.26 o 
   5   6   3      342.29      333.34     14.97 o 
   6   6   3       43.23       32.74      8.85 o 
   7   6   3      124.41      141.09     15.19 o 
   8   6   3        0.10        6.23      9.77 o 
   9   6   3       17.15       28.56     13.01 o 
 -10   7   3       86.70      126.61     16.79 o 
  -9   7   3       82.81       97.02     14.13 o 
  -8   7   3       18.14       15.73     16.53 o 
  -7   7   3       12.61       13.95      2.28 o 
  -6   7   3       38.11       35.32      3.49 o 
  -5   7   3      547.66      517.32     12.20 o 
  -4   7   3       17.92        8.84      3.95 o 
  -3   7   3      230.59      238.25      5.40 o 
  -2   7   3      166.35      163.26      7.16 o 
  -1   7   3       25.99       25.18      5.12 o 
   0   7   3      130.86      108.50      6.26 o 
   1   7   3      109.10      112.55      6.15 o 
   2   7   3      128.23      139.81     10.01 o 
   3   7   3      296.71      379.52     18.19 o 
   4   7   3     1109.47     1154.86     26.65 o 
   5   7   3      580.54      555.47     17.99 o 
   6   7   3       34.82       17.56     16.66 o 
   7   7   3        0.01        7.70     10.54 o 
   8   7   3        0.00        1.51      8.10 o 
 -10   8   3        0.90        6.93     19.19 o 
  -9   8   3       26.94       53.31     20.79 o 
  -8   8   3        3.50       17.33     10.13 o 
  -7   8   3        8.39        5.18      8.80 o 
  -6   8   3        0.39        1.80      2.06 o 
  -5   8   3      192.75      154.68      9.84 o 
  -4   8   3       14.20       15.27      2.96 o 
  -3   8   3       51.31       46.71      3.74 o 
  -2   8   3        4.51        2.71      3.76 o 
  -1   8   3       56.68       79.41      8.57 o 
   0   8   3       32.79       44.55      6.92 o 
   1   8   3      122.72      117.63      6.74 o 
   2   8   3       76.04      106.41     16.39 o 
   3   8   3      265.58      278.33     14.79 o 
   4   8   3      198.20      230.53     19.21 o 
   5   8   3       36.70       43.89     39.18 o 
   6   8   3        0.08        5.15     10.55 o 
   7   8   3       16.09       12.23     11.46 o 
   8   8   3       25.51       14.72     18.92 o 
  -9   9   3       54.12       58.37     13.06 o 
  -8   9   3       20.59       40.78     17.86 o 
  -7   9   3      173.86      196.97     21.06 o 
  -6   9   3       44.88       50.21     21.72 o 
  -5   9   3       14.09       10.61      3.33 o 
  -4   9   3        9.10       11.78      2.87 o 
  -3   9   3        2.07        2.99      3.06 o 
  -2   9   3       25.52       16.27      7.24 o 
  -1   9   3      297.31      263.12      7.48 o 
   0   9   3      606.64      632.24     14.38 o 
   1   9   3      357.55      347.11     13.65 o 
   2   9   3      924.30     1031.94     18.85 o 
   3   9   3      189.41      173.26     25.32 o 
   4   9   3        0.37       11.23      8.29 o 
   5   9   3       46.17       30.70     26.52 o 
   6   9   3       73.67      114.38     69.83 o 
   7   9   3        0.05        2.39     11.20 o 
  -9  10   3        3.26        7.46     17.06 o 
  -8  10   3      243.98      276.67     16.79 o 
  -7  10   3      254.22      276.67     15.46 o 
  -6  10   3        0.73        0.14      2.29 o 
  -5  10   3      183.00      171.08     15.19 o 
  -4  10   3      171.54      165.37     11.28 o 
  -3  10   3       38.34       44.99      4.97 o 
  -2  10   3      138.17      128.90     11.46 o 
  -1  10   3      910.09      826.81     16.38 o 
   0  10   3       10.24        9.67      4.24 o 
   1  10   3      138.95      135.12     10.51 o 
   2  10   3      199.30      230.15      9.65 o 
   3  10   3       12.91        9.45      6.18 o 
   4  10   3       42.99       27.00     20.92 o 
   5  10   3       57.28       58.77     25.99 o 
   6  10   3        4.29        4.12     11.82 o 
  -8  11   3       83.29      114.61     20.79 o 
  -7  11   3       19.06        0.00     10.66 o 
  -6  11   3       43.17       24.74      7.74 o 
  -5  11   3       29.31       16.96      4.38 o 
  -4  11   3      249.28      247.91     10.89 o 
  -3  11   3      205.31      176.46     21.46 o 
  -2  11   3       96.33       78.19      7.55 o 
  -1  11   3       85.01       79.85      8.23 o 
   0  11   3       41.97       63.56      9.26 o 
   1  11   3        0.02        0.96      4.67 o 
   2  11   3       41.19       42.80      6.39 o 
   3  11   3       25.04       12.16      7.58 o 
   4  11   3        1.36        0.56      6.49 o 
   5  11   3       20.07        4.86     15.86 o 
   6  11   3        6.32        1.46     11.62 o 
  -8  12   3       19.49        0.27      7.73 o 
  -7  12   3        2.37        2.13      7.73 o 
  -6  12   3        2.54        0.00     10.93 o 
  -5  12   3        6.07        4.59      3.45 o 
  -4  12   3      177.40      156.36     24.92 o 
  -3  12   3       55.53       51.59     13.99 o 
  -2  12   3       10.87        3.04      7.75 o 
  -1  12   3       17.63       22.17      9.67 o 
   0  12   3       86.43       92.10      7.31 o 
   1  12   3       42.27       59.10      8.08 o 
   2  12   3       20.82        9.60      6.03 o 
   3  12   3       25.54       13.97      7.96 o 
   4  12   3       11.40        0.00      7.69 o 
   5  12   3       17.74        1.95      6.37 o 
  -7  13   3       31.71       18.39     15.19 o 
  -6  13   3       19.16        8.26      8.53 o 
  -5  13   3        0.22        1.37      2.64 o 
  -4  13   3        5.48        4.92      3.88 o 
  -3  13   3        1.56        0.00      3.83 o 
  -2  13   3        0.14        0.00      7.46 o 
  -1  13   3        2.90        7.73      7.10 o 
   0  13   3       31.17       16.09      8.65 o 
   1  13   3       48.78       52.08     12.28 o 
   2  13   3       38.63        2.93      7.54 o 
   3  13   3        1.71        2.28      6.15 o 
   4  13   3        0.05        0.00      6.90 o 
  -5  14   3        5.98        1.07      9.33 o 
  -4  14   3       37.08       19.35      7.70 o 
  -3  14   3        0.41        3.33      6.56 o 
  -2  14   3        8.01       13.88      6.14 o 
  -1  14   3       14.19       13.46     11.33 o 
   0  14   3       37.19       43.39     19.40 o 
   1  14   3        2.49        0.47      6.03 o 
   2  14   3       33.86       39.83     20.82 o 
  -3  15   3       24.81        0.00     13.33 o 
  -2  15   3        1.64       10.75     24.92 o 
  -1  15   3       18.98       22.47      9.06 o 
   1 -17   4        0.73        0.00      5.29 o 
   2 -17   4        0.52        0.00      5.88 o 
   3 -17   4        2.10        1.50      4.99 o 
  -2 -16   4       20.80       13.10     11.54 o 
  -1 -16   4        4.97        8.77      8.74 o 
   0 -16   4        2.23        0.78      4.98 o 
   1 -16   4        4.51        1.87      4.45 o 
   2 -16   4        1.86        7.80      4.18 o 
   3 -16   4        6.23        7.37      4.09 o 
   4 -16   4       25.46       63.97     29.05 o 
   5 -16   4        6.72        0.00     21.86 o 
  -4 -15   4       16.08       14.83      8.50 o 
  -3 -15   4       40.05       38.64     10.60 o 
  -2 -15   4       84.75       99.86     20.75 o 
  -1 -15   4       24.75       27.75     12.70 o 
   0 -15   4        3.77        7.61      5.17 o 
   1 -15   4        2.59        6.47      7.49 o 
   2 -15   4       26.49       30.18      5.75 o 
   3 -15   4      143.90      111.96     18.09 o 
   4 -15   4       71.62       40.51     10.24 o 
   5 -15   4        9.29       12.79     22.92 o 
   6 -15   4       13.80        9.86     13.86 o 
   7 -15   4       11.80        0.00     14.93 o 
  -5 -14   4       41.60       24.31     13.33 o 
  -4 -14   4        0.78        0.00      7.82 o 
  -3 -14   4       13.49        7.98     11.66 o 
  -2 -14   4        5.20        9.49      7.35 o 
  -1 -14   4       19.45       10.39      7.62 o 
   0 -14   4        0.86        3.78      6.94 o 
   1 -14   4        4.46        3.93      6.31 o 
   2 -14   4      179.28      170.20     11.40 o 
   3 -14   4      230.35      275.28     26.59 o 
   4 -14   4        1.64        0.09      4.25 o 
   5 -14   4      194.61      205.63     36.52 o 
   6 -14   4       14.45       19.18     11.99 o 
   7 -14   4       45.97       85.83     17.06 o 
  -6 -13   4       30.69       54.37     13.37 o 
  -5 -13   4      201.94      234.70     29.05 o 
  -4 -13   4       34.83       32.92     12.58 o 
  -3 -13   4       34.68        7.71     13.45 o 
  -2 -13   4       53.94       42.59      8.44 o 
  -1 -13   4       40.85       57.41      7.47 o 
   0 -13   4      203.94      206.27     12.52 o 
   1 -13   4       88.01       95.71      7.04 o 
   2 -13   4       31.88       35.56      6.44 o 
   3 -13   4      124.64      142.20      9.96 o 
   4 -13   4       17.06        8.65      4.43 o 
   5 -13   4       98.19      138.27     18.74 o 
   6 -13   4       10.66        8.93     11.99 o 
   7 -13   4        4.07        0.27      9.86 o 
   8 -13   4        7.52        0.27     10.40 o 
  -7 -12   4       12.65       11.87     13.71 o 
  -6 -12   4        0.29        2.93      9.69 o 
  -5 -12   4        5.55       10.98     15.92 o 
  -4 -12   4      130.98      138.74     14.40 o 
  -3 -12   4      251.27      263.44     29.85 o 
  -2 -12   4       52.45       35.99      7.79 o 
  -1 -12   4       41.09       31.89      6.95 o 
   0 -12   4      748.99      770.96     15.49 o 
   1 -12   4      119.26      127.45      8.41 o 
   2 -12   4      145.07      155.31      6.94 o 
   3 -12   4       85.88      101.12      6.00 o 
   4 -12   4       70.42       69.28      6.69 o 
   5 -12   4       60.95       54.81     17.46 o 
   6 -12   4      114.16      129.29     11.61 o 
   7 -12   4       40.67        0.53     15.99 o 
   8 -12   4        1.39        0.00      9.06 o 
   9 -12   4       10.59        0.00      9.86 o 
  -7 -11   4       12.32        9.45     12.96 o 
  -6 -11   4       38.85       34.90     26.39 o 
  -5 -11   4        7.00       10.33     15.34 o 
  -4 -11   4       81.08       72.35     10.36 o 
  -3 -11   4      474.99      417.80     16.96 o 
  -2 -11   4       51.85       55.38     14.13 o 
  -1 -11   4     1488.46     1464.42     26.69 o 
   0 -11   4      310.52      322.29     10.26 o 
   1 -11   4        1.33        0.00      3.85 o 
   2 -11   4        3.79        2.10      3.74 o 
   3 -11   4      276.77      312.50      7.78 o 
   4 -11   4       20.55       22.44      3.10 o 
   5 -11   4       15.37        7.80      6.86 o 
   6 -11   4       77.86       20.58     21.46 o 
   7 -11   4       41.73        0.27     14.39 o 
   8 -11   4        5.39        0.00     14.39 o 
   9 -11   4        1.80        0.00      8.53 o 
  -8 -10   4        0.92        0.00      9.04 o 
  -7 -10   4       88.58       72.87     48.24 o 
  -6 -10   4        9.13        1.78     10.13 o 
  -5 -10   4      100.42       53.94     46.51 o 
  -4 -10   4      226.09      174.18     18.79 o 
  -3 -10   4      229.05      249.82     11.68 o 
  -2 -10   4        0.57       10.01      7.82 o 
  -1 -10   4       97.10      120.58      7.53 o 
   0 -10   4       37.99       49.82      9.30 o 
   1 -10   4      448.07      412.28      9.69 o 
   2 -10   4       28.63       26.85      3.50 o 
   3 -10   4      218.87      230.60      6.26 o 
   4 -10   4      121.20      120.95      5.58 o 
   5 -10   4      139.30      138.19     11.17 o 
   6 -10   4       73.22      122.48      9.78 o 
   7 -10   4        1.33        0.00      7.46 o 
   8 -10   4        0.03        0.00      8.26 o 
   9 -10   4        1.63        0.00     15.19 o 
  10 -10   4        2.18        0.00     15.19 o 
  -8  -9   4       20.02        9.81     12.02 o 
  -7  -9   4       42.36        0.78     13.18 o 
  -6  -9   4       11.72        0.49      8.96 o 
  -5  -9   4       17.97        7.15     12.91 o 
  -4  -9   4       27.11       32.31     10.01 o 
  -3  -9   4      347.30      335.57     14.33 o 
  -2  -9   4       40.03       44.06     12.26 o 
  -1  -9   4      497.86      491.11     11.59 o 
   0  -9   4      425.44      455.52      9.63 o 
   1  -9   4      595.17      635.50     18.39 o 
   2  -9   4      351.26      338.56      6.64 o 
   3  -9   4       32.99       27.12      3.23 o 
   4  -9   4        9.91        5.93      2.14 o 
   5  -9   4        0.04        3.29      7.10 o 
   6  -9   4       11.28       15.19      9.86 o 
   7  -9   4       12.98       13.59     10.40 o 
   8  -9   4       18.84        0.00      8.53 o 
   9  -9   4       26.02        0.53     16.79 o 
  10  -9   4       26.72        0.00      9.86 o 
  -9  -8   4        0.62        0.16      7.44 o 
  -8  -8   4       16.33       15.15     16.13 o 
  -7  -8   4        0.20        0.23      9.04 o 
  -6  -8   4       53.59       42.54     11.73 o 
  -5  -8   4       44.27       63.42     11.42 o 
  -4  -8   4      169.47      176.55     16.77 o 
  -3  -8   4     1740.90     1536.85     27.86 o 
  -2  -8   4        0.14        7.04      5.56 o 
  -1  -8   4       11.53       12.15      6.09 o 
   0  -8   4       23.90       24.30      6.68 o 
   1  -8   4      800.58      915.32     18.29 o 
   2  -8   4       80.36       93.72      5.34 o 
   3  -8   4        2.99        1.44      1.84 o 
   4  -8   4        9.46       11.49      1.87 o 
   5  -8   4      163.52      144.60     13.06 o 
   6  -8   4        3.32       18.92     16.26 o 
   7  -8   4       21.46       11.99     16.79 o 
   8  -8   4        0.10        0.00     13.59 o 
   9  -8   4        2.58        0.80     10.13 o 
  10  -8   4       28.90        1.07     11.46 o 
  -9  -7   4       26.83       68.68     45.84 o 
  -8  -7   4        1.50        1.11      7.43 o 
  -7  -7   4        7.68        0.00      6.03 o 
  -6  -7   4      167.27      168.94     17.34 o 
  -5  -7   4       80.30       62.45     10.93 o 
  -4  -7   4      952.06      901.92     20.99 o 
  -3  -7   4      328.48      305.61     12.62 o 
  -2  -7   4      203.59      184.45     13.29 o 
  -1  -7   4        2.45        2.04      5.00 o 
   0  -7   4     1000.01     1119.55     16.03 o 
   1  -7   4       71.99       54.25      4.28 o 
   2  -7   4      386.13      355.83      5.74 o 
   3  -7   4       37.28       35.69      3.03 o 
   4  -7   4        0.86        0.49      1.42 o 
   5  -7   4        0.56        0.00      6.26 o 
   6  -7   4      114.93      159.12     13.06 o 
   7  -7   4      141.65      167.39     14.13 o 
   8  -7   4       36.73       26.92     11.99 o 
   9  -7   4        8.58        0.00      9.06 o 
  10  -7   4        4.33        0.53     10.40 o 
 -10  -6   4       13.96        1.60      7.73 o 
  -9  -6   4        4.62        1.07      8.92 o 
  -8  -6   4        5.61        3.76      9.12 o 
  -7  -6   4       85.84       72.98     11.22 o 
  -6  -6   4       33.41       33.30      7.82 o 
  -5  -6   4      155.60      159.99     11.58 o 
  -4  -6   4     1214.80     1265.38     23.89 o 
  -3  -6   4        9.43       17.99      6.03 o 
  -2  -6   4      173.11      185.37      9.60 o 
  -1  -6   4      269.95      241.09      8.29 o 
   0  -6   4      690.27      687.03     11.01 o 
   1  -6   4      101.39      103.19      4.84 o 
   2  -6   4       67.96       98.96      3.97 o 
   3  -6   4      994.92     1002.01     10.18 o 
   4  -6   4        7.32       21.78      3.23 o 
   5  -6   4       66.72       59.76      3.19 o 
   6  -6   4      289.40      269.97     40.65 o 
   7  -6   4       21.85       33.85     17.06 o 
   8  -6   4        0.09        4.80      9.33 o 
   9  -6   4        0.04        0.00     15.46 o 
  10  -6   4       47.36        0.00     16.53 o 
  11  -6   4       12.66        0.00     18.39 o 
 -10  -5   4        2.84        0.40     10.65 o 
  -9  -5   4        6.63        1.88      8.36 o 
  -8  -5   4      113.06      114.99     13.73 o 
  -7  -5   4        1.42        4.71      6.31 o 
  -6  -5   4      342.56      380.35     12.34 o 
  -5  -5   4       27.62       16.22      9.06 o 
  -4  -5   4       38.95       39.21      7.85 o 
  -3  -5   4       47.99       42.80      7.87 o 
  -2  -5   4     4664.33     4185.13     57.48 o 
  -1  -5   4      528.46      486.29     14.26 o 
   0  -5   4       55.98       96.44      5.17 o 
   1  -5   4       95.56       52.36      6.26 o 
   2  -5   4      172.39      170.91      4.50 o 
   3  -5   4     2864.49     2962.84     24.93 o 
   4  -5   4     7944.15     8933.71    145.92 o 
   5  -5   4     2263.20     2320.88     59.71 o 
   6  -5   4       11.63       10.35      2.31 o 
   7  -5   4        4.93        2.48      2.09 o 
   8  -5   4        0.19        1.69      2.14 o 
   9  -5   4        1.17        1.84      3.60 o 
  10  -5   4       12.13       18.66     20.52 o 
  11  -5   4        8.34        0.53     17.59 o 
 -10  -4   4       17.80       10.28     10.00 o 
  -9  -4   4      145.25      177.79     13.31 o 
  -8  -4   4       59.99       62.86      9.88 o 
  -7  -4   4      183.35      203.30     16.53 o 
  -6  -4   4       68.26      104.65      9.73 o 
  -5  -4   4      649.11      591.03     15.23 o 
  -4  -4   4     1338.83     1172.55     21.72 o 
  -3  -4   4       65.23      112.80      8.84 o 
  -2  -4   4     2341.05     2479.11     35.98 o 
  -1  -4   4      114.76      105.58      7.34 o 
   0  -4   4        4.16        9.86      6.66 o 
   1  -4   4        0.01       13.93      2.99 o 
   2  -4   4      442.13      449.73      7.45 o 
   3  -4   4     1690.57     1597.71     22.19 o 
   4  -4   4    14087.36    16148.80    160.94 o 
   5  -4   4      328.81      352.51      8.70 o 
   6  -4   4       89.97       83.25      4.09 o 
   7  -4   4        1.77        3.90      3.03 o 
   8  -4   4        1.46        1.78      2.43 o 
   9  -4   4       39.18       34.27     11.53 o 
  10  -4   4       23.21       16.26     12.26 o 
 -10  -3   4        7.05       13.53      8.47 o 
  -9  -3   4      164.37      162.69     10.05 o 
  -8  -3   4       87.33      112.66     10.18 o 
  -7  -3   4       15.23       22.54      7.34 o 
  -6  -3   4       86.92       90.65     11.59 o 
  -5  -3   4      260.26      259.54     15.19 o 
  -4  -3   4      221.28      253.08     10.20 o 
  -3  -3   4       15.33        2.49      4.61 o 
  -2  -3   4        9.53        0.00      5.93 o 
  -1  -3   4      294.17      242.14     14.32 o 
   0  -3   4       58.65       38.15     10.53 o 
   1  -3   4       32.30       16.93      3.24 o 
   2  -3   4      185.02      205.61      5.16 o 
   3  -3   4     1309.13     1322.84     30.92 o 
   4  -3   4      106.97       72.53      4.31 o 
   5  -3   4       23.86       31.66      5.62 o 
   6  -3   4       69.44       92.25      9.06 o 
   7  -3   4        3.04        7.54      5.88 o 
   8  -3   4        2.08        0.19      5.13 o 
   9  -3   4        2.95        4.26      6.07 o 
  10  -3   4       41.24       25.20     27.85 o 
 -11  -2   4        0.00       18.12      9.33 o 
 -10  -2   4       67.94       72.36     10.00 o 
  -9  -2   4      172.01      183.88     14.45 o 
  -8  -2   4      345.78      380.98     15.93 o 
  -7  -2   4       30.30       22.39     14.39 o 
  -6  -2   4       29.07       25.40      6.62 o 
  -5  -2   4       14.12       15.11      8.10 o 
  -4  -2   4      354.66      313.28      8.76 o 
  -3  -2   4      323.89      340.92      9.42 o 
  -2  -2   4      112.32       80.92     10.40 o 
  -1  -2   4     1951.85     1844.02     27.73 o 
   0  -2   4      287.65      313.98     11.10 o 
   1  -2   4      399.36      381.83      5.36 o 
   2  -2   4     1558.38     1676.75     46.78 o 
   3  -2   4      172.18      190.95      5.03 o 
   4  -2   4     1876.33     1807.49     22.72 o 
   5  -2   4      139.11      136.15      8.23 o 
   6  -2   4       13.92       18.44      3.99 o 
   7  -2   4        1.69        5.86      4.93 o 
   8  -2   4      272.95      266.80     10.84 o 
   9  -2   4       32.06       28.15      6.28 o 
  10  -2   4        0.61        0.00      7.21 o 
 -11  -1   4       14.10       14.30      7.18 o 
 -10  -1   4        5.78        0.91      5.45 o 
  -9  -1   4       23.16       12.98      6.45 o 
  -8  -1   4      349.04      347.67     10.08 o 
  -7  -1   4      409.20      421.14     11.98 o 
  -6  -1   4       77.12       89.48      7.22 o 
  -5  -1   4      154.07      174.78      7.95 o 
  -4  -1   4        4.61        0.00      3.77 o 
  -3  -1   4      507.67      574.78     15.64 o 
  -2  -1   4      584.68      630.62     14.20 o 
  -1  -1   4      726.71      664.52     15.09 o 
   0  -1   4        3.50        4.66      5.09 o 
   1  -1   4       13.61       12.98      3.27 o 
   2  -1   4      746.27      717.88     10.69 o 
   3  -1   4        3.02        0.00      8.00 o 
   4  -1   4      473.59      480.84     17.06 o 
   5  -1   4      320.33      351.30     10.93 o 
   6  -1   4        8.07        0.00      3.02 o 
   7  -1   4      186.10      221.42      8.27 o 
   8  -1   4      180.61      186.41      7.25 o 
   9  -1   4       70.88       69.83     12.53 o 
  10  -1   4        5.07       13.78      8.29 o 
  11  -1   4       11.86        7.73     11.46 o 
 -11   0   4        1.21       10.19      5.33 o 
 -10   0   4       62.71       60.81      7.26 o 
  -9   0   4       97.53       85.19     10.16 o 
  -8   0   4       68.00       70.74      9.46 o 
  -7   0   4       42.92       62.62      5.37 o 
  -6   0   4      161.61      176.68      6.50 o 
  -5   0   4      247.39      317.44      7.54 o 
  -4   0   4      256.55      261.62      8.40 o 
  -3   0   4       44.53       34.85      5.73 o 
  -2   0   4      229.33      146.86      6.67 o 
  -1   0   4     1633.88     1387.15     22.26 o 
   0   0   4       38.68       19.98      5.75 o 
   1   0   4       91.31       65.80      6.93 o 
   2   0   4      100.73       88.49      8.53 o 
   3   0   4      296.08      249.48     10.40 o 
   4   0   4        4.70       10.03      4.80 o 
   5   0   4       79.23       76.16      6.37 o 
   6   0   4       18.09       41.70      4.99 o 
   7   0   4        0.00        0.92      4.42 o 
   8   0   4        7.89        9.90      4.89 o 
   9   0   4        0.75        0.00      8.00 o 
  10   0   4        0.17        0.00      8.26 o 
 -11   1   4        8.27        9.71      4.43 o 
 -10   1   4        2.49        0.00      4.76 o 
  -9   1   4       95.93       98.03      9.24 o 
  -8   1   4       24.80       26.35      7.34 o 
  -7   1   4       54.87       76.55      7.46 o 
  -6   1   4      239.85      252.76      7.89 o 
  -5   1   4       38.65       51.00      4.26 o 
  -4   1   4      287.80      338.42      8.93 o 
  -3   1   4      546.75      599.77     11.77 o 
  -2   1   4      489.73      393.50     12.79 o 
  -1   1   4      962.29      836.21     15.41 o 
   0   1   4      858.24      880.65     21.06 o 
   1   1   4     1109.47     1117.60     24.52 o 
   2   1   4       84.41       75.16     14.93 o 
   3   1   4      144.73      141.45      7.91 o 
   4   1   4      135.73      137.73     12.26 o 
   5   1   4        0.02        4.40      5.20 o 
   6   1   4       60.06       72.00      7.30 o 
   7   1   4       23.01       25.49      6.69 o 
   8   1   4       12.83        7.00      8.73 o 
   9   1   4        1.26        2.78      6.21 o 
  10   1   4       41.57       54.51     12.41 o 
 -11   2   4      101.09      133.00     18.66 o 
 -10   2   4       36.13       51.67     12.13 o 
  -9   2   4      129.31      170.21      7.34 o 
  -8   2   4      112.31      139.87      6.41 o 
  -7   2   4        1.26        3.20      4.53 o 
  -6   2   4       34.01       40.93      6.12 o 
  -5   2   4      607.45      658.55     11.14 o 
  -4   2   4      826.68      777.23     14.32 o 
  -3   2   4     1973.83     1867.78     19.55 o 
  -2   2   4       21.92       47.66      4.02 o 
  -1   2   4       68.19       52.04      5.35 o 
   0   2   4     1686.05     1598.61     39.58 o 
   1   2   4       34.98       35.45     13.86 o 
   2   2   4      451.87      446.27     12.17 o 
   3   2   4        6.69        0.00      6.53 o 
   4   2   4      452.81      519.41     14.13 o 
   5   2   4       90.07       84.46      8.11 o 
   6   2   4        7.27        6.32      6.37 o 
   7   2   4        3.45        0.00      6.05 o 
   8   2   4      134.91      155.15     21.59 o 
   9   2   4        0.13        4.65      9.78 o 
  10   2   4       59.73       78.12     11.73 o 
 -11   3   4       24.90       41.05     15.73 o 
 -10   3   4       48.73       65.81     10.42 o 
  -9   3   4      161.61      156.55      5.86 o 
  -8   3   4       34.80       36.16      5.09 o 
  -7   3   4        3.82        4.89      2.58 o 
  -6   3   4      377.56      357.71      8.48 o 
  -5   3   4      413.46      438.17      7.87 o 
  -4   3   4      329.53      294.06     11.26 o 
  -3   3   4      303.41      344.11     11.73 o 
  -2   3   4      251.42      279.70      9.22 o 
  -1   3   4        1.32        7.26      2.27 o 
   0   3   4     1086.59     1000.13     26.65 o 
   1   3   4      872.56      935.02     29.32 o 
   2   3   4       19.07       44.51      5.93 o 
   3   3   4      159.55      139.89      7.35 o 
   4   3   4      207.80      250.29     14.04 o 
   5   3   4       16.70       14.87      7.10 o 
   6   3   4      192.36      210.35      9.80 o 
   7   3   4        3.33        2.20      5.93 o 
   8   3   4      168.86      170.89     12.62 o 
   9   3   4       11.34       23.40     14.26 o 
  10   3   4       19.97       21.76      8.31 o 
 -11   4   4       18.66       32.78     14.13 o 
 -10   4   4        1.83       14.39     11.46 o 
  -9   4   4      399.07      449.48      8.46 o 
  -8   4   4        6.70        7.47      3.17 o 
  -7   4   4       30.20       43.71      3.41 o 
  -6   4   4        0.63        0.62      2.28 o 
  -5   4   4       61.79       84.07      5.75 o 
  -4   4   4      357.98      357.34      8.26 o 
  -3   4   4      465.20      541.55      9.14 o 
  -2   4   4     2494.41     2666.57     26.61 o 
  -1   4   4       18.28        8.25      3.28 o 
   0   4   4        5.26        0.00      3.45 o 
   1   4   4       93.33       72.14      3.91 o 
   2   4   4      485.27      424.49     12.62 o 
   3   4   4      716.44      771.90     16.75 o 
   4   4   4       44.49       41.08      6.69 o 
   5   4   4       63.47      100.73     14.53 o 
   6   4   4       78.72       83.02     11.19 o 
   7   4   4        2.22        2.56      7.65 o 
   8   4   4      312.59      425.92     18.02 o 
   9   4   4       63.99       63.54     24.79 o 
 -10   5   4       39.45       62.90     22.92 o 
  -9   5   4       42.49       37.98      5.09 o 
  -8   5   4        9.57       12.12      5.27 o 
  -7   5   4       56.05       54.96      6.17 o 
  -6   5   4       20.13       11.99      3.86 o 
  -5   5   4       30.78       22.83      5.73 o 
  -4   5   4       11.76        2.74      3.83 o 
  -3   5   4        0.02        1.63      2.94 o 
  -2   5   4      119.49      105.74      5.06 o 
  -1   5   4      377.18      357.71     10.18 o 
   0   5   4       35.51       35.91      3.67 o 
   1   5   4      182.45      157.39      5.23 o 
   2   5   4        1.37        6.06      5.18 o 
   3   5   4        0.04        6.82      9.52 o 
   4   5   4      516.11      611.77     16.39 o 
   5   5   4       43.05       77.95     10.49 o 
   6   5   4       12.56        1.68      6.59 o 
   7   5   4        2.69        1.53      6.86 o 
   8   5   4        0.68        0.00      9.80 o 
   9   5   4        0.86       11.22      8.47 o 
 -10   6   4       18.92       26.65     12.53 o 
  -9   6   4      269.68      325.71     18.92 o 
  -8   6   4       41.09       40.17      6.14 o 
  -7   6   4        5.18        7.19      3.14 o 
  -6   6   4       84.94       98.90      3.98 o 
  -5   6   4       10.56        7.10      2.91 o 
  -4   6   4      102.40      112.06      5.04 o 
  -3   6   4      347.75      342.58      6.19 o 
  -2   6   4      110.82       98.71      4.43 o 
  -1   6   4        0.89        7.16      5.64 o 
   0   6   4     1038.74      974.02     14.85 o 
   1   6   4        7.91        2.87      3.25 o 
   2   6   4      135.36      108.85     11.19 o 
   3   6   4       79.38       89.59     13.38 o 
   4   6   4       34.66       32.34      8.26 o 
   5   6   4        7.41        3.94      8.93 o 
   6   6   4      168.26      221.64     21.99 o 
   7   6   4        0.21        3.56      7.78 o 
   8   6   4       57.77       26.48     24.79 o 
   9   6   4        0.00        0.00     12.53 o 
 -10   7   4       75.86       95.15     14.93 o 
  -9   7   4      180.78      214.03     24.79 o 
  -8   7   4      188.51      179.99     29.05 o 
  -7   7   4       85.65       76.80      5.08 o 
  -6   7   4       27.85       24.63      2.94 o 
  -5   7   4        1.88        3.36      3.22 o 
  -4   7   4       89.82       92.10      4.29 o 
  -3   7   4      303.47      339.13      6.55 o 
  -2   7   4       77.77       49.35      4.07 o 
  -1   7   4      128.11      138.95      6.60 o 
   0   7   4      181.31      195.03      7.55 o 
   1   7   4      237.83      223.58      8.30 o 
   2   7   4       23.46       47.78     12.67 o 
   3   7   4        2.32       10.88     11.40 o 
   4   7   4       17.38       34.15      8.47 o 
   5   7   4      113.71      135.57     11.48 o 
   6   7   4       48.97       60.43     17.33 o 
   7   7   4        0.70        7.09     10.63 o 
   8   7   4        2.91        2.00     10.35 o 
  -9   8   4        2.46        0.00      7.46 o 
  -8   8   4      284.35      343.04     25.32 o 
  -7   8   4        3.17        1.47      2.16 o 
  -6   8   4       10.38        8.78      7.06 o 
  -5   8   4        0.41        2.55      3.27 o 
  -4   8   4      486.88      570.53     22.15 o 
  -3   8   4       58.79       65.46      5.24 o 
  -2   8   4      726.10      669.64     17.99 o 
  -1   8   4      410.16      413.56      9.83 o 
   0   8   4       12.74        7.76      8.26 o 
   1   8   4      233.48      245.69      7.17 o 
   2   8   4      308.38      323.04      9.92 o 
   3   8   4        7.97       11.98     12.34 o 
   4   8   4       51.66       42.63     11.01 o 
   5   8   4        0.72        5.77      9.98 o 
   6   8   4        3.34       11.22     10.53 o 
   7   8   4       17.99       17.91     22.39 o 
  -9   9   4        1.20       17.33     17.33 o 
  -8   9   4       10.31        1.60      8.00 o 
  -7   9   4       27.90       13.10      3.84 o 
  -6   9   4        1.36        0.00      2.23 o 
  -5   9   4      279.06      328.79     30.52 o 
  -4   9   4      429.14      492.60      9.84 o 
  -3   9   4      125.05      133.22      5.68 o 
  -2   9   4      120.58      113.23      8.13 o 
  -1   9   4      111.14      108.92      7.37 o 
   0   9   4       43.22       53.07      9.22 o 
   1   9   4        7.10        9.42      5.26 o 
   2   9   4       48.31       31.14      5.32 o 
   3   9   4        0.00        0.00      4.99 o 
   4   9   4        0.56       14.28     13.06 o 
   5   9   4       36.30       38.27     17.59 o 
   6   9   4        5.23        3.87     15.61 o 
   7   9   4       18.30       27.43     25.32 o 
  -9  10   4       10.01        0.80      8.26 o 
  -8  10   4       13.69        0.53     11.99 o 
  -7  10   4       36.71        0.53     11.46 o 
  -6  10   4       12.11        7.22      3.84 o 
  -5  10   4      158.92      140.26     13.37 o 
  -4  10   4      242.76      227.04     14.54 o 
  -3  10   4       25.94       15.18      3.65 o 
  -2  10   4      527.86      579.06     17.31 o 
  -1  10   4        3.47        7.10      4.70 o 
   0  10   4      169.57      160.71      8.96 o 
   1  10   4       11.80        6.48      7.30 o 
   2  10   4       30.99       31.08      6.08 o 
   3  10   4       82.11       97.68      7.40 o 
   4  10   4       21.63        6.28      8.65 o 
   5  10   4       17.05        3.94     11.53 o 
   6  10   4        1.37        2.43     11.58 o 
  -8  11   4        4.22        1.33      7.73 o 
  -7  11   4        3.87        0.80      6.93 o 
  -6  11   4        0.00        0.00      2.61 o 
  -5  11   4       27.72       12.18      4.10 o 
  -4  11   4      155.92      145.13     16.20 o 
  -3  11   4       42.09       28.08     14.41 o 
  -2  11   4      167.55      179.54      9.93 o 
  -1  11   4        0.04        0.00      5.31 o 
   0  11   4       91.33       71.78      8.64 o 
   1  11   4       11.23        8.09      8.03 o 
   2  11   4       30.11       18.21      7.20 o 
   3  11   4       10.40       12.00      6.43 o 
   4  11   4        9.06        9.96      7.73 o 
   5  11   4        6.41        3.41      9.67 o 
  -7  12   4        0.13        0.00     13.06 o 
  -6  12   4        1.37        1.87      6.66 o 
  -5  12   4       14.63       11.42      4.64 o 
  -4  12   4        9.39       10.95      5.33 o 
  -3  12   4       82.93       82.59     10.66 o 
  -2  12   4       14.93       11.30      6.70 o 
  -1  12   4        6.57       13.49      9.14 o 
   0  12   4       37.81       52.03      9.20 o 
   1  12   4        0.01        0.00      5.03 o 
   2  12   4        6.04        0.53      4.53 o 
   3  12   4        0.16        0.24      4.96 o 
   4  12   4        5.24        1.95      9.72 o 
  -6  13   4        4.73        0.80      6.93 o 
  -5  13   4        2.05        4.68      3.83 o 
  -4  13   4       24.34       11.25      7.80 o 
  -3  13   4       29.35       15.32      8.89 o 
  -2  13   4       33.75       38.49      8.28 o 
  -1  13   4       18.95       21.26      7.58 o 
   0  13   4        2.21        2.76      5.50 o 
   1  13   4       75.94       88.08      9.58 o 
   2  13   4       22.44        1.39      5.72 o 
   3  13   4       24.88       17.41     16.10 o 
  -4  14   4        1.58        6.94      4.44 o 
  -3  14   4       48.24        9.10     10.75 o 
  -2  14   4        0.48        0.00      6.00 o 
  -1  14   4        8.62        3.85      7.18 o 
   0  14   4        3.50        3.66     10.00 o 
   1  14   4        1.28        2.39      9.48 o 
   0 -17   5       14.31        8.58      7.33 o 
   1 -17   5        6.85        0.26      6.97 o 
   2 -17   5       56.02       69.79     19.23 o 
   3 -17   5       23.58        5.96      7.33 o 
  -2 -16   5        4.26        4.03      8.25 o 
  -1 -16   5       16.64       20.40     11.15 o 
   0 -16   5       18.30       11.41      9.10 o 
   1 -16   5       28.73       22.43     10.29 o 
   2 -16   5       18.38       22.28      5.44 o 
   3 -16   5        3.39        0.00      3.88 o 
   4 -16   5       69.19       69.30     29.32 o 
   5 -16   5       42.29       45.58     17.06 o 
  -4 -15   5       34.85       50.33     10.94 o 
  -3 -15   5        3.23        4.44      8.71 o 
  -2 -15   5       43.56       29.19     11.46 o 
  -1 -15   5       14.97       10.25      6.82 o 
   0 -15   5        1.49        8.03      8.78 o 
   1 -15   5        0.69        3.06      5.33 o 
   2 -15   5      151.99      150.36     19.28 o 
   3 -15   5        0.06        0.00      3.40 o 
   4 -15   5       17.50       16.59      4.43 o 
   5 -15   5        0.02        6.40     13.06 o 
   6 -15   5       26.98       12.93     12.26 o 
  -5 -14   5        6.47        7.42     10.08 o 
  -4 -14   5        0.59        0.00     10.56 o 
  -3 -14   5      230.76      283.20     11.89 o 
  -2 -14   5        4.26       13.64      7.38 o 
  -1 -14   5        2.56        2.85      6.21 o 
   0 -14   5       39.00       49.43      6.37 o 
   1 -14   5       10.09       12.72      7.02 o 
   2 -14   5       31.47       31.55      8.33 o 
   3 -14   5      124.63      135.73      7.30 o 
   4 -14   5       59.60       51.13      6.40 o 
   5 -14   5        9.25        3.47      8.48 o 
   6 -14   5        0.35        0.00     13.84 o 
   7 -14   5       11.39        3.68      9.14 o 
  -6 -13   5        1.05        0.00     19.46 o 
  -5 -13   5        0.62        0.00      9.06 o 
  -4 -13   5      129.38      145.53     18.12 o 
  -3 -13   5       26.00       39.20      9.61 o 
  -2 -13   5        7.96        0.16      5.24 o 
  -1 -13   5        0.05        3.07      8.81 o 
   0 -13   5      221.62      220.22     11.61 o 
   1 -13   5        2.78        2.10      5.22 o 
   2 -13   5       20.43       20.08      4.98 o 
   3 -13   5      149.32      192.09     10.14 o 
   4 -13   5       13.78        9.14      3.66 o 
   5 -13   5       18.87       14.99      7.35 o 
   6 -13   5        4.03        0.00      9.32 o 
   7 -13   5       11.13        0.00     10.40 o 
   8 -13   5        0.04        0.00     10.13 o 
  -7 -12   5       81.03       34.47     39.98 o 
  -6 -12   5       44.79       17.44     13.64 o 
  -5 -12   5       27.39       35.45     10.74 o 
  -4 -12   5        0.42        3.15      9.39 o 
  -3 -12   5       32.18       21.88      8.47 o 
  -2 -12   5        7.82        0.97      5.85 o 
  -1 -12   5      641.90      591.96     13.80 o 
   0 -12   5      114.88      128.00      7.05 o 
   1 -12   5      305.07      330.16     11.01 o 
   2 -12   5       75.58       88.33      6.06 o 
   3 -12   5      257.97      235.94      7.72 o 
   4 -12   5       45.50       49.75      4.12 o 
   5 -12   5       48.32       37.11     10.92 o 
   6 -12   5       18.41       11.19     11.86 o 
   7 -12   5       21.56        0.27      9.33 o 
   8 -12   5        1.17        0.00      9.06 o 
   9 -12   5        1.28        0.00     15.73 o 
  -7 -11   5       40.69       43.66     33.05 o 
  -6 -11   5       32.78        0.00      9.84 o 
  -5 -11   5        0.98        0.00      8.26 o 
  -4 -11   5       11.91        5.47      9.43 o 
  -3 -11   5        0.09        0.00      7.33 o 
  -2 -11   5      183.68      189.25     15.33 o 
  -1 -11   5     1148.71     1144.29     23.19 o 
   0 -11   5       23.68       22.04      6.96 o 
   1 -11   5        6.49        5.34      4.46 o 
   2 -11   5       75.85       84.24      8.74 o 
   3 -11   5       66.13       84.97      4.49 o 
   4 -11   5      161.30      155.29      5.92 o 
   5 -11   5       28.14       33.42      3.73 o 
   6 -11   5        1.87        0.00      8.15 o 
   7 -11   5        6.51        0.00      8.00 o 
   8 -11   5       28.08        0.00      8.26 o 
   9 -11   5       19.63        0.00      8.80 o 
  -8 -10   5        3.74        1.74     11.38 o 
  -7 -10   5        3.76        0.00      7.07 o 
  -6 -10   5       20.85        0.40      8.91 o 
  -5 -10   5        5.93        2.97      7.82 o 
  -4 -10   5        0.00        1.10      6.88 o 
  -3 -10   5      107.03       78.31     19.32 o 
  -2 -10   5       78.82       73.51      8.10 o 
  -1 -10   5      408.26      321.41      9.74 o 
   0 -10   5      112.38       96.44      6.17 o 
   1 -10   5       19.11       27.78      5.11 o 
   2 -10   5        3.24        4.04      3.03 o 
   3 -10   5        0.62        0.00      2.91 o 
   4 -10   5      123.18      137.12      5.96 o 
   5 -10   5       61.74       78.59      4.53 o 
   6 -10   5        1.78        3.68      7.98 o 
   7 -10   5        9.29        0.00     11.99 o 
   8 -10   5       17.85        0.00     13.86 o 
   9 -10   5        6.36        0.00      8.80 o 
  10 -10   5        3.95        0.00     15.73 o 
  -8  -9   5       13.24        1.84     10.54 o 
  -7  -9   5        5.53        0.40      7.44 o 
  -6  -9   5        2.35        0.12      8.33 o 
  -5  -9   5        0.89        2.43      9.12 o 
  -4  -9   5      256.67      280.57     25.32 o 
  -3  -9   5      974.75      806.65     31.85 o 
  -2  -9   5        0.91        9.72     10.07 o 
  -1  -9   5       60.13       47.18     10.13 o 
   0  -9   5      155.94      139.88      6.70 o 
   1  -9   5      254.12      250.04      8.23 o 
   2  -9   5       18.93       33.77      3.87 o 
   3  -9   5      128.87      165.40      5.48 o 
   4  -9   5        1.45        0.16      2.04 o 
   5  -9   5       32.65       35.43      4.33 o 
   6  -9   5       35.43       35.72     17.86 o 
   7  -9   5        9.77       13.06     10.13 o 
   8  -9   5       45.54        0.00     13.86 o 
   9  -9   5        1.18        0.00      9.06 o 
  10  -9   5        0.01        0.53     17.86 o 
  -9  -8   5        0.27        4.54     14.96 o 
  -8  -8   5       30.41        2.56     11.14 o 
  -7  -8   5       59.68       58.12     36.78 o 
  -6  -8   5      130.16      138.97     11.40 o 
  -5  -8   5        0.00        0.00      8.60 o 
  -4  -8   5       14.99       19.03      9.04 o 
  -3  -8   5       56.08       76.28      8.20 o 
  -2  -8   5        3.00        5.86      5.47 o 
  -1  -8   5      267.57      304.36      9.14 o 
   0  -8   5       18.99       38.54      5.60 o 
   1  -8   5      303.00      265.50      6.89 o 
   2  -8   5      489.08      507.94      8.91 o 
   3  -8   5       33.20       31.29      3.47 o 
   4  -8   5        2.07        4.00      2.32 o 
   5  -8   5        5.70        4.29      1.55 o 
   6  -8   5       83.44      103.95     12.53 o 
   7  -8   5        4.68        5.06      9.06 o 
   8  -8   5        0.02        0.00      8.53 o 
   9  -8   5        6.24        0.00     15.99 o 
  10  -8   5       29.59        0.00     16.79 o 
  -9  -7   5        7.42        0.00      8.20 o 
  -8  -7   5       37.27        0.00      9.31 o 
  -7  -7   5       49.46       28.14     32.78 o 
  -6  -7   5       91.75      100.01     14.13 o 
  -5  -7   5     1484.17     1318.76     24.41 o 
  -4  -7   5      417.76      368.39     14.77 o 
  -3  -7   5       38.47       60.65     12.06 o 
  -2  -7   5       27.05       16.79      5.84 o 
  -1  -7   5        2.89        6.81      5.86 o 
   0  -7   5      108.55      112.51      6.88 o 
   1  -7   5      192.94      183.11      9.55 o 
   2  -7   5       84.80       90.37      3.62 o 
   3  -7   5        0.01        1.77      2.14 o 
   4  -7   5       54.79       53.56      4.05 o 
   5  -7   5      196.79      219.76      5.94 o 
   6  -7   5      115.68      111.81     18.12 o 
   7  -7   5        5.10       21.06     16.53 o 
   8  -7   5        1.71        1.33      8.80 o 
   9  -7   5        7.89        0.00     14.93 o 
  10  -7   5        0.03        0.00     10.13 o 
  -9  -6   5        0.17        0.00      9.26 o 
  -8  -6   5       42.70        0.00      7.51 o 
  -7  -6   5       12.18        6.84      8.88 o 
  -6  -6   5      744.42      741.37     17.62 o 
  -5  -6   5        0.11        1.65      7.26 o 
  -4  -6   5      123.58      140.66      8.94 o 
  -3  -6   5       21.93       27.17      6.50 o 
  -2  -6   5        5.05       13.46      5.65 o 
  -1  -6   5      224.79      286.07     10.45 o 
   0  -6   5      553.48      547.64      9.73 o 
   1  -6   5      810.20      739.84     12.08 o 
   2  -6   5      706.81      659.96      9.21 o 
   3  -6   5      186.91      214.13      5.53 o 
   4  -6   5       64.48       85.14      6.94 o 
   5  -6   5      175.79      176.97      4.43 o 
   6  -6   5      290.59      300.13      5.51 o 
   7  -6   5      167.54      122.29     11.80 o 
   8  -6   5       51.27       24.34      4.98 o 
   9  -6   5       16.29        0.00      8.53 o 
  10  -6   5        8.67        0.27      9.33 o 
 -10  -5   5        0.74       15.43      8.39 o 
  -9  -5   5        1.26        0.00     11.06 o 
  -8  -5   5        0.11        0.00      8.81 o 
  -7  -5   5      124.52      147.49     11.99 o 
  -6  -5   5        3.68        4.50      7.47 o 
  -5  -5   5      186.06      185.31     14.86 o 
  -4  -5   5      613.19      705.85     14.89 o 
  -3  -5   5       29.14       40.60      7.60 o 
  -2  -5   5      816.10      849.47     15.45 o 
  -1  -5   5      111.97      155.78      7.63 o 
   0  -5   5      174.46       97.07      5.58 o 
   1  -5   5       19.09       26.37      4.63 o 
   2  -5   5       37.20       29.99      3.10 o 
   3  -5   5      299.65      305.14      5.37 o 
   4  -5   5     2057.65     2093.63     49.84 o 
   5  -5   5     1319.27     1371.78     15.70 o 
   6  -5   5      377.35      387.35     12.26 o 
   7  -5   5        8.82        9.42      3.21 o 
   8  -5   5       28.17       18.19      2.65 o 
   9  -5   5      108.36       31.93     26.39 o 
  10  -5   5        1.45        0.00      8.80 o 
 -10  -4   5       15.31       14.96     12.80 o 
  -9  -4   5        0.03        0.00     11.59 o 
  -8  -4   5        0.82        0.00     11.18 o 
  -7  -4   5       25.40       25.96      8.64 o 
  -6  -4   5       43.15       51.35     11.73 o 
  -5  -4   5       57.52       85.85      7.63 o 
  -4  -4   5       17.95       42.66      9.33 o 
  -3  -4   5       70.76      127.54      7.54 o 
  -2  -4   5      625.40      813.86     14.98 o 
  -1  -4   5      118.20      141.70      7.54 o 
   0  -4   5     2848.81     2506.10     38.74 o 
   1  -4   5      100.43       71.22      5.43 o 
   2  -4   5       24.56       27.44      3.91 o 
   3  -4   5     1877.72     1660.12     18.11 o 
   4  -4   5     1340.41     1311.28     16.03 o 
   5  -4   5        0.01        1.85      3.26 o 
   6  -4   5      237.13      296.29      6.45 o 
   7  -4   5      145.45      181.38     10.02 o 
   8  -4   5       12.51       15.46      6.16 o 
   9  -4   5      127.10       96.97     20.05 o 
  10  -4   5       10.42       25.32     12.26 o 
 -10  -3   5       17.50       23.50     10.26 o 
  -9  -3   5       36.56       38.08      9.44 o 
  -8  -3   5      227.66      200.04     14.69 o 
  -7  -3   5        8.01        7.70      5.75 o 
  -6  -3   5      174.63      200.35      8.76 o 
  -5  -3   5        9.48        8.22      6.21 o 
  -4  -3   5        0.20        5.05      8.10 o 
  -3  -3   5        7.91        9.54      6.21 o 
  -2  -3   5     3591.90     3538.31     44.20 o 
  -1  -3   5      701.55      781.12     16.32 o 
   0  -3   5      233.29      203.45      7.92 o 
   1  -3   5      157.98      120.91      5.94 o 
   2  -3   5       24.52       51.75      3.58 o 
   3  -3   5     1260.87     1338.12     17.34 o 
   4  -3   5      362.66      316.47      7.01 o 
   5  -3   5       63.73       78.99      4.43 o 
   6  -3   5       22.41        2.96      5.58 o 
   7  -3   5        8.00        3.07      4.71 o 
   8  -3   5        0.03        6.33      3.94 o 
   9  -3   5       12.30       22.26      7.60 o 
  10  -3   5       10.68       10.22      4.67 o 
 -10  -2   5       30.38       16.36      7.99 o 
  -9  -2   5       64.33       65.77      7.72 o 
  -8  -2   5       36.40       36.07      7.83 o 
  -7  -2   5      318.34      346.83     12.23 o 
  -6  -2   5        0.90        0.23      6.88 o 
  -5  -2   5       79.69      103.25      6.60 o 
  -4  -2   5       22.58       18.76      8.57 o 
  -3  -2   5      188.41      239.10      9.65 o 
  -2  -2   5     1567.76     1541.24     33.58 o 
  -1  -2   5      144.92      133.09      9.15 o 
   0  -2   5      544.68      456.96      7.13 o 
   1  -2   5       34.71       33.77      3.75 o 
   2  -2   5     1127.65      991.43     14.89 o 
   3  -2   5      478.43      501.99      9.95 o 
   4  -2   5       10.57        6.30      3.23 o 
   5  -2   5      583.55      597.33     12.08 o 
   6  -2   5       82.58       90.99      6.98 o 
   7  -2   5       17.42       38.74      8.18 o 
   8  -2   5       13.05       11.55      6.50 o 
   9  -2   5       19.80        7.95      5.00 o 
  10  -2   5       15.47       17.59     11.99 o 
 -10  -1   5        4.55        0.00      6.13 o 
  -9  -1   5      186.05      181.75     13.19 o 
  -8  -1   5      450.03      375.99     10.74 o 
  -7  -1   5       19.02       19.87      5.18 o 
  -6  -1   5      430.39      466.03     12.32 o 
  -5  -1   5      111.23      104.38      7.22 o 
  -4  -1   5       25.41       39.15      6.13 o 
  -3  -1   5       15.06       17.84      5.97 o 
  -2  -1   5      151.28      149.38      8.84 o 
  -1  -1   5      222.04      238.64     10.25 o 
   0  -1   5      444.51      377.16     11.25 o 
   1  -1   5      965.90      928.94     12.57 o 
   2  -1   5      435.99      391.26      8.31 o 
   3  -1   5      246.59      194.58     11.06 o 
   4  -1   5      131.01      118.33      5.85 o 
   5  -1   5       21.86       27.99      6.13 o 
   6  -1   5        0.18        0.53      4.53 o 
   7  -1   5       71.86       64.77     12.26 o 
   8  -1   5       61.29       67.97      8.53 o 
   9  -1   5       18.70       12.47      7.48 o 
  10  -1   5        0.01        0.00      6.93 o 
 -11   0   5       14.83       16.79      8.67 o 
 -10   0   5       16.77       13.43      5.60 o 
  -9   0   5        2.18       11.73      8.10 o 
  -8   0   5       34.10       20.33      6.41 o 
  -7   0   5      661.14      588.95     25.72 o 
  -6   0   5      335.70      310.50      9.61 o 
  -5   0   5       17.93       17.13      5.24 o 
  -4   0   5      540.06      557.95     14.04 o 
  -3   0   5     1704.79     1945.06     29.68 o 
  -2   0   5       25.58       50.12      6.86 o 
  -1   0   5      998.19     1172.09     24.39 o 
   0   0   5        4.99       20.79     13.33 o 
   1   0   5     1062.38      818.94     13.59 o 
   2   0   5      368.46      316.67      7.20 o 
   3   0   5      217.19      221.50     10.40 o 
   4   0   5      132.30      100.75      8.26 o 
   5   0   5       62.82       96.75      8.53 o 
   6   0   5       80.06       73.03     13.59 o 
   7   0   5        0.30        0.00      6.40 o 
   8   0   5       92.89      118.61     10.66 o 
   9   0   5       30.85       16.26     13.86 o 
  10   0   5        0.02        0.80     11.46 o 
 -11   1   5        8.44        8.77      7.07 o 
 -10   1   5       88.72       88.38      7.26 o 
  -9   1   5      364.51      390.75     14.04 o 
  -8   1   5      148.12      177.69     10.55 o 
  -7   1   5       83.12       98.25      8.57 o 
  -6   1   5       40.74       74.62      8.10 o 
  -5   1   5       31.80       31.62      6.13 o 
  -4   1   5      618.04      646.03     11.02 o 
  -3   1   5      774.98      929.04     13.95 o 
  -2   1   5       17.68       25.36      5.76 o 
  -1   1   5      879.97     1054.65     20.52 o 
   0   1   5     1528.66     1582.18     31.19 o 
   1   1   5        8.96        8.26      6.93 o 
   2   1   5        7.98       18.92     12.53 o 
   3   1   5     2936.27     3026.57     54.91 o 
   4   1   5        3.86        0.00      5.06 o 
   5   1   5      245.90      265.47     10.35 o 
   6   1   5      183.26      223.48      9.33 o 
   7   1   5       53.24       55.70      6.69 o 
   8   1   5       28.19       27.79      6.40 o 
   9   1   5      102.43      106.62     12.26 o 
  10   1   5       31.07       21.32     10.66 o 
 -11   2   5       12.13        5.06     12.26 o 
 -10   2   5      185.36      201.09     10.46 o 
  -9   2   5       14.93       13.63      4.96 o 
  -8   2   5        0.01        2.30      4.24 o 
  -7   2   5       77.22       69.18      7.54 o 
  -6   2   5      136.79      121.39      5.28 o 
  -5   2   5       65.94       59.95      5.41 o 
  -4   2   5      789.60      818.44     20.26 o 
  -3   2   5       38.64       41.20      6.57 o 
  -2   2   5      997.89     1171.50     16.26 o 
  -1   2   5       22.86       13.74      2.53 o 
   0   2   5        2.25        0.08      1.53 o 
   1   2   5      130.68      120.52      9.60 o 
   2   2   5       85.42       81.56      9.06 o 
   3   2   5      388.39      439.53     14.93 o 
   4   2   5       94.71       95.83      6.79 o 
   5   2   5       67.13       68.99     11.12 o 
   6   2   5       89.69      127.90      9.89 o 
   7   2   5       44.51       88.49     24.12 o 
   8   2   5       44.25       54.29     12.61 o 
   9   2   5      108.27      147.33     39.05 o 
  10   2   5       96.04       91.42     14.66 o 
 -10   3   5       46.09       59.81     16.61 o 
  -9   3   5        8.19       12.77      4.00 o 
  -8   3   5        8.18        8.42      4.31 o 
  -7   3   5        7.38        8.96      4.36 o 
  -6   3   5      221.74      256.91      8.20 o 
  -5   3   5       25.77       18.30      3.06 o 
  -4   3   5       12.33       29.16      3.93 o 
  -3   3   5      362.69      443.38     12.39 o 
  -2   3   5      727.09      694.32     11.39 o 
  -1   3   5     2703.57     2809.57     34.32 o 
   0   3   5      237.85      261.62      6.13 o 
   1   3   5       66.72       76.70      4.80 o 
   2   3   5      338.27      327.31     13.86 o 
   3   3   5       15.07        8.64      5.37 o 
   4   3   5       18.82       28.43      7.73 o 
   5   3   5      272.81      319.74     11.12 o 
   6   3   5       54.29       61.74     15.19 o 
   7   3   5      304.92      354.93     27.59 o 
   8   3   5      125.96      155.55     25.85 o 
   9   3   5       17.61       15.42     13.07 o 
 -10   4   5        6.20        8.80     10.66 o 
  -9   4   5       61.28       59.01      5.34 o 
  -8   4   5       22.20       16.28      4.40 o 
  -7   4   5       17.20       12.12      2.87 o 
  -6   4   5       14.61       11.62      3.52 o 
  -5   4   5      174.33      225.09      7.37 o 
  -4   4   5        7.74        5.17      3.99 o 
  -3   4   5      421.48      449.18     13.46 o 
  -2   4   5      582.30      592.37      7.96 o 
  -1   4   5        3.52        5.43      2.51 o 
   0   4   5      387.76      432.28      8.76 o 
   1   4   5       90.15      116.37      6.17 o 
   2   4   5       66.95       90.09     10.13 o 
   3   4   5        4.43        8.40      6.86 o 
   4   4   5      125.83      108.28      8.53 o 
   5   4   5      102.12      105.68     10.78 o 
   6   4   5       64.46       59.04     14.02 o 
   7   4   5      360.72      404.21     17.33 o 
   8   4   5        2.40        3.29      7.24 o 
   9   4   5       26.36       12.60     13.99 o 
 -10   5   5        8.34       13.06     18.39 o 
  -9   5   5      106.87      121.14     19.46 o 
  -8   5   5       82.71      101.52      9.06 o 
  -7   5   5      122.35      119.48      7.21 o 
  -6   5   5       98.20      118.85      5.52 o 
  -5   5   5       45.81       58.82      5.57 o 
  -4   5   5      330.77      345.82      8.82 o 
  -3   5   5      282.34      258.40      6.70 o 
  -2   5   5       35.45       47.40      3.50 o 
  -1   5   5       99.77      109.84     12.39 o 
   0   5   5      250.07      198.54      7.73 o 
   1   5   5       14.14       22.30      6.00 o 
   2   5   5       25.86       22.12      7.54 o 
   3   5   5       99.09      115.23     13.55 o 
   4   5   5      399.38      411.39     14.93 o 
   5   5   5       19.48       43.52     14.03 o 
   6   5   5     1090.75     1350.68     60.37 o 
   7   5   5      216.81      227.63     15.53 o 
   8   5   5        6.80       11.97     11.59 o 
   9   5   5        1.76        0.00      8.78 o 
 -10   6   5        0.61        0.00     10.66 o 
  -9   6   5       31.08       59.97     12.26 o 
  -8   6   5        1.07        0.00      2.53 o 
  -7   6   5       44.03       48.02      6.00 o 
  -6   6   5       22.40       30.64      5.08 o 
  -5   6   5       54.30       74.80      7.39 o 
  -4   6   5       96.60      113.02      5.40 o 
  -3   6   5      219.02      183.49      6.62 o 
  -2   6   5       48.11       48.92      4.10 o 
  -1   6   5       69.39       69.65      9.33 o 
   0   6   5       27.67       48.44      3.97 o 
   1   6   5       97.92      133.23      6.04 o 
   2   6   5       89.38       86.83      4.89 o 
   3   6   5      603.72      652.91     29.99 o 
   4   6   5      126.99      151.55     12.55 o 
   5   6   5       12.49        9.43     13.09 o 
   6   6   5       43.41       77.88     12.82 o 
   7   6   5       14.87        0.00     11.04 o 
   8   6   5        0.41        0.43      8.93 o 
 -10   7   5        1.39       12.53     17.59 o 
  -9   7   5       39.89       45.58     18.92 o 
  -8   7   5       10.21        5.94      2.76 o 
  -7   7   5      176.47      158.06     14.45 o 
  -6   7   5       49.11       46.78      3.87 o 
  -5   7   5      327.05      324.12     18.53 o 
  -4   7   5        7.62        7.38      3.62 o 
  -3   7   5      257.91      228.50      7.77 o 
  -2   7   5      107.18      109.02      4.69 o 
  -1   7   5      335.18      379.90      9.91 o 
   0   7   5      138.53      102.65      5.91 o 
   1   7   5      672.24      611.26     14.08 o 
   2   7   5     1032.25     1079.47     15.28 o 
   3   7   5       48.12       63.98     10.53 o 
   4   7   5      958.85     1190.87     28.11 o 
   5   7   5      151.03      159.29     14.59 o 
   6   7   5        0.91        5.42     14.18 o 
   7   7   5       63.55       30.43     37.18 o 
   8   7   5        9.40        4.39      9.52 o 
  -9   8   5        8.66        0.27      8.00 o 
  -8   8   5       48.70        0.00      6.93 o 
  -7   8   5       31.11       32.42      6.43 o 
  -6   8   5      696.17      833.99     17.99 o 
  -5   8   5      546.21      486.02     36.28 o 
  -4   8   5       63.75       60.55      6.04 o 
  -3   8   5       61.58       51.40      5.04 o 
  -2   8   5      310.50      301.13     10.05 o 
  -1   8   5      181.45      161.90      8.40 o 
   0   8   5      365.74      353.11     10.00 o 
   1   8   5      711.42      656.41     15.64 o 
   2   8   5      162.23      187.49      8.07 o 
   3   8   5       17.12       11.81      5.23 o 
   4   8   5       41.89       10.57     17.06 o 
   5   8   5       68.05       92.11     14.24 o 
   6   8   5       21.38       14.85     20.79 o 
   7   8   5       29.85       26.18     20.66 o 
  -9   9   5        0.20        0.00      7.73 o 
  -8   9   5        2.47        0.00     10.93 o 
  -7   9   5       37.10       20.29      6.04 o 
  -6   9   5       38.01       27.05      4.73 o 
  -5   9   5        6.26        4.02      3.74 o 
  -4   9   5       60.73       65.39      8.13 o 
  -3   9   5      133.87      137.68      5.92 o 
  -2   9   5      135.63      130.94      6.59 o 
  -1   9   5      363.39      380.39     15.19 o 
   0   9   5       26.75       16.65      7.74 o 
   1   9   5      234.48      245.59     13.99 o 
   2   9   5        2.91        1.59      5.67 o 
   3   9   5       43.65       56.04     16.51 o 
   4   9   5       15.41       10.67     15.06 o 
   5   9   5       13.34        6.86     11.38 o 
   6   9   5       14.61        4.75      9.98 o 
  -8  10   5       24.23        0.80      7.46 o 
  -7  10   5        8.74        0.80      6.66 o 
  -6  10   5       75.79       74.59      9.16 o 
  -5  10   5        7.39        6.78      4.10 o 
  -4  10   5        1.78        0.00      3.25 o 
  -3  10   5       36.17       37.07      4.79 o 
  -2  10   5      123.79      120.58     12.26 o 
  -1  10   5       19.88        5.01      7.33 o 
   0  10   5       40.45       23.85      8.82 o 
   1  10   5       76.09       62.52     14.53 o 
   2  10   5       38.38       16.51      8.49 o 
   3  10   5       64.30       84.96     21.88 o 
   4  10   5       42.64       39.82     14.61 o 
   5  10   5        2.81        1.47      9.04 o 
   6  10   5        2.29       15.19     15.73 o 
  -6  11   5       13.56        4.69      3.62 o 
  -5  11   5       91.40       80.42      8.65 o 
  -4  11   5       59.79       25.18     10.52 o 
  -3  11   5        0.16        3.55      4.74 o 
  -2  11   5      110.66      132.01      7.82 o 
  -1  11   5        9.65       11.63      8.50 o 
   0  11   5        5.18        5.56      5.12 o 
   1  11   5       16.58        9.93      8.97 o 
   2  11   5       76.31      105.22      9.68 o 
   3  11   5       35.37       52.73     20.49 o 
   4  11   5       46.11       63.67     20.05 o 
   5  11   5        0.05        6.82      7.81 o 
  -6  12   5        0.58        0.00     10.66 o 
  -5  12   5        0.01        0.00      4.11 o 
  -4  12   5       18.22       21.20      5.90 o 
  -3  12   5       10.58       14.13      4.77 o 
  -2  12   5       21.44       27.23      7.26 o 
  -1  12   5        6.81        5.86      8.35 o 
   0  12   5        1.23       10.23      6.98 o 
   1  12   5       17.17       10.10      9.37 o 
   2  12   5       78.56      107.34     13.86 o 
   3  12   5        4.03        8.28      7.32 o 
  -4  13   5       22.90        6.17      5.60 o 
  -3  13   5        3.26        3.89      5.46 o 
  -2  13   5       69.68       78.34      9.33 o 
  -1  13   5       30.62       30.54      6.52 o 
   0  13   5        8.87        1.99     10.93 o 
   1  13   5       14.33       14.30      7.06 o 
   2  13   5        1.02        5.16      6.71 o 
  -2  14   5        2.35       19.72     14.39 o 
   0 -17   6       48.01       23.93     17.72 o 
   1 -17   6       43.70       67.88     10.03 o 
   2 -17   6        0.35        0.00      4.50 o 
   3 -17   6        9.65        1.45      7.13 o 
  -2 -16   6        0.06        0.00      6.13 o 
  -1 -16   6       24.84       14.33      9.16 o 
   0 -16   6       22.31       18.58      7.68 o 
   1 -16   6       52.60       36.56     18.90 o 
   2 -16   6       10.79        8.50      6.71 o 
   3 -16   6       29.64       29.82     12.38 o 
   4 -16   6      126.71      213.23     34.12 o 
   5 -16   6       41.59       48.51     17.86 o 
  -4 -15   6       34.97       51.72     13.10 o 
  -3 -15   6      154.63      192.75     12.55 o 
  -2 -15   6       32.16       18.39     15.14 o 
  -1 -15   6      132.90      178.22     13.30 o 
   0 -15   6       19.39        0.74      5.32 o 
   1 -15   6       11.77       18.52      5.31 o 
   2 -15   6       81.72      101.27     10.31 o 
   3 -15   6       59.79       67.22      9.16 o 
   4 -15   6        9.86       13.36     11.19 o 
   5 -15   6       37.34       38.65     16.26 o 
   6 -15   6        2.37        0.60      8.37 o 
  -5 -14   6        1.85        6.09     12.06 o 
  -4 -14   6        0.00        9.95     14.39 o 
  -3 -14   6        4.06       19.60      8.91 o 
  -2 -14   6      116.27      151.26     16.05 o 
  -1 -14   6       80.35       92.62      9.19 o 
   0 -14   6      257.41      231.81     10.12 o 
   1 -14   6       27.14       38.97      6.48 o 
   2 -14   6      439.57      510.57     10.60 o 
   3 -14   6       65.03       73.96      6.49 o 
   4 -14   6       33.64       27.05      3.29 o 
   5 -14   6       17.38       32.25     14.39 o 
   6 -14   6       24.61       19.43     15.46 o 
   7 -14   6        8.20        5.90     11.66 o 
  -6 -13   6        7.71        0.00     26.65 o 
  -5 -13   6       52.54       46.78     14.40 o 
  -4 -13   6       46.02       66.30     11.49 o 
  -3 -13   6        2.93        9.44     13.84 o 
  -2 -13   6      238.25      228.57     19.38 o 
  -1 -13   6      216.82      197.03      9.96 o 
   0 -13   6        0.26        3.16      7.36 o 
   1 -13   6     1380.07     1529.56     38.36 o 
   2 -13   6       97.66       98.06      6.99 o 
   3 -13   6        2.33        1.83      3.20 o 
   4 -13   6       10.57        8.32      3.73 o 
   5 -13   6      160.25      230.40     16.10 o 
   6 -13   6       23.56       12.44     14.98 o 
   7 -13   6        6.38        0.00     16.79 o 
   8 -13   6       39.50        0.00     17.86 o 
  -6 -12   6        4.16        0.00     15.45 o 
  -5 -12   6      116.17      161.22     16.14 o 
  -4 -12   6       19.20       29.57     11.58 o 
  -3 -12   6      139.96      141.23     18.52 o 
  -2 -12   6       78.93       75.76      7.83 o 
  -1 -12   6      596.72      659.64     18.61 o 
   0 -12   6        0.59       10.81      5.81 o 
   1 -12   6        4.30        5.48      6.00 o 
   2 -12   6        0.04        0.00      5.74 o 
   3 -12   6      115.84      130.89      6.77 o 
   4 -12   6        4.03        5.02      2.68 o 
   5 -12   6       59.50       13.14     18.92 o 
   6 -12   6        9.24        8.27     10.05 o 
   7 -12   6       46.83       74.90     14.39 o 
   8 -12   6       20.10        0.00     14.39 o 
   9 -12   6        1.25        0.00     15.73 o 
  -7 -11   6        4.50        2.68     11.95 o 
  -6 -11   6       25.16        2.19     11.33 o 
  -5 -11   6        0.05        0.00     10.32 o 
  -4 -11   6      180.13      162.47     14.73 o 
  -3 -11   6        4.26        6.31      8.67 o 
  -2 -11   6      215.31      206.88     18.39 o 
  -1 -11   6      174.61      166.13      8.82 o 
   0 -11   6       55.51       69.94      8.00 o 
   1 -11   6      129.38      149.20      7.00 o 
   2 -11   6      345.89      378.78     10.60 o 
   3 -11   6      275.46      305.66      7.15 o 
   4 -11   6      189.39      210.43      6.35 o 
   5 -11   6        0.95        0.05      3.12 o 
   6 -11   6       10.46        7.64     10.53 o 
   7 -11   6        9.74        0.00      8.26 o 
   8 -11   6        2.17        0.00      8.26 o 
   9 -11   6        2.64        0.00     15.19 o 
  -8 -10   6       46.34        5.24     12.69 o 
  -7 -10   6        1.51        0.00      8.85 o 
  -6 -10   6       63.81       66.22     45.05 o 
  -5 -10   6        0.01        4.72     10.12 o 
  -4 -10   6        0.58        2.07      8.39 o 
  -3 -10   6       44.44       45.71      8.57 o 
  -2 -10   6       47.62       55.85      8.10 o 
  -1 -10   6      678.39      642.79     13.11 o 
   0 -10   6       10.06       22.57      4.70 o 
   1 -10   6       29.98       43.68      5.48 o 
   2 -10   6       34.52       33.60      5.40 o 
   3 -10   6      113.87      141.91      4.95 o 
   4 -10   6       52.82       57.40      3.99 o 
   5 -10   6       34.75       35.38      4.07 o 
   6 -10   6        2.24        3.82      6.59 o 
   7 -10   6        6.94        0.00      7.46 o 
   8 -10   6        5.67        0.00      7.46 o 
   9 -10   6       12.40        0.00     14.13 o 
  -8  -9   6        7.98        0.00      8.94 o 
  -7  -9   6       35.74        0.71      9.12 o 
  -6  -9   6       85.32       96.77     11.49 o 
  -5  -9   6        4.25        0.00      9.80 o 
  -4  -9   6      234.66      217.55     14.48 o 
  -3  -9   6      204.08      172.87     12.35 o 
  -2  -9   6     1140.08     1000.15     21.63 o 
  -1  -9   6      665.14      665.30     18.75 o 
   0  -9   6       29.75       20.06      4.33 o 
   1  -9   6        0.05        4.97      3.43 o 
   2  -9   6      198.43      236.04      8.52 o 
   3  -9   6        5.17        4.56      3.89 o 
   4  -9   6        8.82        9.97      3.15 o 
   5  -9   6        0.12        0.10      2.99 o 
   6  -9   6        0.67        0.45      1.31 o 
   7  -9   6        1.94        7.20      9.60 o 
   8  -9   6       31.88        0.00      7.20 o 
   9  -9   6       54.74        0.00     15.19 o 
  10  -9   6        5.25        0.00      9.60 o 
  -9  -8   6        2.05        0.49      9.49 o 
  -8  -8   6       63.82       52.08     40.91 o 
  -7  -8   6        2.25        0.00      7.35 o 
  -6  -8   6       66.42       61.20     50.38 o 
  -5  -8   6      102.67       73.71     15.93 o 
  -4  -8   6        2.97        3.85      8.19 o 
  -3  -8   6       79.68       86.78      9.33 o 
  -2  -8   6      377.74      430.73     13.95 o 
  -1  -8   6      109.60      104.24      8.58 o 
   0  -8   6      491.42      416.89      9.03 o 
   1  -8   6      175.95      142.41      6.81 o 
   2  -8   6      327.78      393.99     10.38 o 
   3  -8   6        0.24        0.87      2.36 o 
   4  -8   6        0.85        1.86      2.60 o 
   5  -8   6      677.00      805.99     17.71 o 
   6  -8   6       32.56       32.41      3.86 o 
   7  -8   6       90.50       80.23     19.99 o 
   8  -8   6       37.98        0.00     11.19 o 
   9  -8   6       12.65        0.00      8.80 o 
  10  -8   6        2.44        0.53      9.86 o 
  -9  -7   6        2.72        1.36     10.18 o 
  -8  -7   6        3.74        0.37      9.12 o 
  -7  -7   6       26.56       17.60     15.46 o 
  -6  -7   6      196.79      175.06     13.44 o 
  -5  -7   6       38.35       21.32      8.10 o 
  -4  -7   6      812.29      697.79     16.30 o 
  -3  -7   6      198.64      155.94     14.89 o 
  -2  -7   6        4.91        7.52      6.78 o 
  -1  -7   6       63.49       41.74      9.69 o 
   0  -7   6     1513.56     1372.27     17.38 o 
   1  -7   6       40.93       56.55      4.10 o 
   2  -7   6        8.26        4.85      3.27 o 
   3  -7   6       59.13       58.85      2.96 o 
   4  -7   6       16.52       12.17      4.80 o 
   5  -7   6      474.07      503.30      9.82 o 
   6  -7   6     2037.48     2151.09     30.63 o 
   7  -7   6      805.06      575.46     54.37 o 
   8  -7   6       16.14        7.22      4.91 o 
   9  -7   6        0.03        1.07      9.06 o 
  10  -7   6        0.70        0.00      9.06 o 
  -9  -6   6        0.00        0.00      8.56 o 
  -8  -6   6       76.32        2.76     13.05 o 
  -7  -6   6      248.97      238.01     12.16 o 
  -6  -6   6       87.64       80.86     16.13 o 
  -5  -6   6      138.42      165.42     15.33 o 
  -4  -6   6      375.35      418.93     14.54 o 
  -3  -6   6      568.74      563.40     15.87 o 
  -2  -6   6     1232.81     1132.37     21.13 o 
  -1  -6   6      258.44      294.15     10.78 o 
   0  -6   6      896.66      994.97     13.59 o 
   1  -6   6       29.50       26.54      4.65 o 
   2  -6   6       89.16       87.63      3.98 o 
   3  -6   6        0.53        1.41      2.88 o 
   4  -6   6        3.22        1.82      3.17 o 
   5  -6   6      694.08      681.75      9.42 o 
   6  -6   6     1958.96     2256.17     65.61 o 
   7  -6   6       29.88       33.33      3.83 o 
   8  -6   6       11.30        2.50      2.60 o 
   9  -6   6        0.03        1.87      9.33 o 
  10  -6   6        1.32        0.00     17.06 o 
 -10  -5   6        4.62       17.52      8.57 o 
  -9  -5   6        4.50       10.34     13.47 o 
  -8  -5   6        0.04       11.75     13.46 o 
  -7  -5   6      459.70      446.23     15.06 o 
  -6  -5   6       81.08      100.15     14.32 o 
  -5  -5   6       48.56       57.78      7.92 o 
  -4  -5   6       27.60       27.09      6.79 o 
  -3  -5   6      424.66      453.66     17.99 o 
  -2  -5   6      144.12      154.11      7.91 o 
  -1  -5   6       28.93       57.41      7.51 o 
   0  -5   6       97.16      102.92      5.65 o 
   1  -5   6       43.74       24.62      3.89 o 
   2  -5   6        8.78       17.02      3.65 o 
   3  -5   6        5.40        4.79      2.52 o 
   4  -5   6      175.39      188.83     12.53 o 
   5  -5   6      193.70      185.07      5.28 o 
   6  -5   6       20.93       13.09      2.95 o 
   7  -5   6       31.24       30.92      6.03 o 
   8  -5   6        3.44        3.72      2.85 o 
   9  -5   6        4.85        1.89      3.39 o 
  10  -5   6        0.64        0.80     15.73 o 
 -10  -4   6        0.00        5.95     18.12 o 
  -9  -4   6        0.03       17.35     12.80 o 
  -8  -4   6       51.43       49.74     10.00 o 
  -7  -4   6      160.68      151.27      9.70 o 
  -6  -4   6      808.28      796.34     17.05 o 
  -5  -4   6        4.65        4.33      6.89 o 
  -4  -4   6       33.71       17.78      7.17 o 
  -3  -4   6      127.08      155.13      8.53 o 
  -2  -4   6      756.05      637.91     14.79 o 
  -1  -4   6      254.68      310.40     11.29 o 
   0  -4   6      403.28      315.88      9.99 o 
   1  -4   6      979.08      863.91     10.64 o 
   2  -4   6      114.53      133.21      3.92 o 
   3  -4   6       51.69       39.96      6.78 o 
   4  -4   6      322.29      409.50      8.83 o 
   5  -4   6      127.07      167.10      9.37 o 
   6  -4   6      498.79      535.87     10.87 o 
   7  -4   6       45.43       37.93      5.29 o 
   8  -4   6        0.12        0.00      3.28 o 
   9  -4   6        0.85        4.29      4.28 o 
 -10  -3   6        0.98        0.32     11.59 o 
  -9  -3   6       26.15       28.60      9.26 o 
  -8  -3   6        0.02        0.00      5.83 o 
  -7  -3   6       14.71       10.91      5.75 o 
  -6  -3   6      197.51      185.97      9.04 o 
  -5  -3   6      462.04      486.39     13.90 o 
  -4  -3   6      227.99      207.27     10.09 o 
  -3  -3   6        0.09        2.27      4.52 o 
  -2  -3   6       38.15       78.45     10.40 o 
  -1  -3   6      132.15      127.05      8.64 o 
   0  -3   6      316.64      284.44      7.74 o 
   1  -3   6       34.38       48.93      4.06 o 
   2  -3   6        9.08        9.19      2.93 o 
   3  -3   6      536.53      516.24     11.91 o 
   4  -3   6      533.19      523.55     10.15 o 
   5  -3   6        1.16        2.15      3.17 o 
   6  -3   6       68.28       74.42      6.34 o 
   7  -3   6       68.19       70.06     10.67 o 
   8  -3   6        0.02        0.00      3.66 o 
   9  -3   6       18.04       11.09      4.23 o 
  10  -3   6       36.64       24.91      7.48 o 
 -10  -2   6        9.79        8.45     10.08 o 
  -9  -2   6       27.99       32.95      8.56 o 
  -8  -2   6       40.33       36.52      9.86 o 
  -7  -2   6      112.23       87.62      8.96 o 
  -6  -2   6       16.00       14.37      6.70 o 
  -5  -2   6        3.51        0.00      4.87 o 
  -4  -2   6      332.32      273.70     10.35 o 
  -3  -2   6      159.02      268.54     16.53 o 
  -2  -2   6      347.48      401.40     10.26 o 
  -1  -2   6       17.71        0.92      5.31 o 
   0  -2   6       44.88       33.52      3.05 o 
   1  -2   6      246.81      246.56      9.04 o 
   2  -2   6       21.03       17.08      5.73 o 
   3  -2   6      126.50      119.67      4.44 o 
   4  -2   6       14.12       17.84      3.02 o 
   5  -2   6        0.26        6.79      3.85 o 
   6  -2   6       55.60       60.36      5.09 o 
   7  -2   6       95.96      100.87      7.20 o 
   8  -2   6        0.46        5.50      7.36 o 
   9  -2   6        0.43        4.85      6.21 o 
  10  -2   6       25.05       47.98      8.80 o 
 -10  -1   6        1.48        6.49     10.13 o 
  -9  -1   6       42.31       39.84     11.73 o 
  -8  -1   6        6.58        9.00      6.93 o 
  -7  -1   6      410.17      441.81     15.33 o 
  -6  -1   6       36.01       35.71      9.33 o 
  -5  -1   6       11.76       26.48      6.37 o 
  -4  -1   6      449.76      447.48     11.86 o 
  -3  -1   6       33.49       32.02      7.06 o 
  -2  -1   6      426.82      445.56     12.08 o 
  -1  -1   6     1088.22     1161.65     20.30 o 
   0  -1   6       11.50        7.45      3.58 o 
   1  -1   6        5.11        0.00      6.13 o 
   2  -1   6      246.65      232.78     10.40 o 
   3  -1   6      302.76      331.57      5.92 o 
   4  -1   6        1.35        3.78      4.92 o 
   5  -1   6      117.98      145.75      9.09 o 
   6  -1   6        0.23        0.00      4.87 o 
   7  -1   6       17.66        8.59      4.80 o 
   8  -1   6        0.28        0.23      7.60 o 
   9  -1   6       22.89       18.20      7.13 o 
  10  -1   6        6.68       10.13     13.86 o 
 -10   0   6       62.28       71.14     10.55 o 
  -9   0   6      115.80      104.66     10.13 o 
  -8   0   6       75.67       77.98      7.47 o 
  -7   0   6      552.06      574.04     13.46 o 
  -6   0   6      253.07      250.91      9.76 o 
  -5   0   6        7.44       11.46      6.13 o 
  -4   0   6       18.48       22.44      4.71 o 
  -3   0   6      550.09      603.46     15.83 o 
  -2   0   6     2168.65     2171.23     48.78 o 
  -1   0   6     2184.96     2134.15     30.28 o 
   0   0   6      247.41      366.76     13.59 o 
   1   0   6      509.31      402.48     21.32 o 
   2   0   6     1238.71     1214.40     13.36 o 
   3   0   6        0.58        6.93      3.84 o 
   4   0   6      101.08      118.08     14.39 o 
   5   0   6       16.66        8.26     10.93 o 
   6   0   6      163.25      161.79     11.19 o 
   7   0   6       70.24       62.90     15.19 o 
   8   0   6        0.43        9.33      8.00 o 
   9   0   6        0.40        0.00      8.00 o 
  10   0   6       69.92       58.91     12.26 o 
 -10   1   6        0.13        1.95      5.00 o 
  -9   1   6        4.69        0.00      5.21 o 
  -8   1   6      155.85      166.21      8.78 o 
  -7   1   6      354.80      367.02     29.72 o 
  -6   1   6        7.99       10.52      5.24 o 
  -5   1   6      128.70      140.86      7.46 o 
  -4   1   6      585.52      566.39     14.60 o 
  -3   1   6      213.01      245.49     10.53 o 
  -2   1   6      411.34      326.53     12.90 o 
  -1   1   6      468.22      475.38     17.19 o 
   0   1   6        0.79        1.87      6.13 o 
   1   1   6       21.21       15.93      6.37 o 
   2   1   6      283.73      256.94     18.66 o 
   3   1   6      193.97      235.09     18.12 o 
   4   1   6      178.36      195.64     11.46 o 
   5   1   6      168.32      145.53     17.33 o 
   6   1   6      348.98      406.74     23.19 o 
   7   1   6       14.86       22.39      8.80 o 
   8   1   6      202.98      202.57     14.93 o 
   9   1   6        0.01        1.07      7.73 o 
  10   1   6       47.70       54.11     13.06 o 
 -10   2   6        7.77       14.87      5.41 o 
  -9   2   6       24.64       25.36      5.81 o 
  -8   2   6       11.47       10.37      5.00 o 
  -7   2   6      405.06      435.89     10.90 o 
  -6   2   6      225.89      271.92      7.54 o 
  -5   2   6       53.55       88.25      6.37 o 
  -4   2   6      108.66       93.20      8.67 o 
  -3   2   6       52.15       53.68      4.19 o 
  -2   2   6      368.41      464.85      9.91 o 
  -1   2   6      205.94      113.20      3.88 o 
   0   2   6     2902.45     3004.98     61.57 o 
   1   2   6       81.03       66.59      2.07 o 
   2   2   6       81.87       64.77     14.93 o 
   3   2   6       80.53       73.57      9.60 o 
   4   2   6       16.16       18.92      8.26 o 
   5   2   6      134.26      169.79     12.53 o 
   6   2   6      247.51      303.32     23.19 o 
   7   2   6       42.76       68.77     18.66 o 
   8   2   6        8.97        4.53      9.33 o 
   9   2   6        0.44        0.00     10.13 o 
 -10   3   6        0.94       17.62      7.48 o 
  -9   3   6       10.12        7.68      5.15 o 
  -8   3   6       61.62       67.90      5.74 o 
  -7   3   6        1.45        1.27      3.51 o 
  -6   3   6       40.78       35.26      5.17 o 
  -5   3   6       74.89       75.32      5.24 o 
  -4   3   6      384.34      403.84      8.35 o 
  -3   3   6      266.38      236.47      6.20 o 
  -2   3   6      176.42      160.00      6.63 o 
  -1   3   6      122.48      113.69      4.80 o 
   0   3   6       52.72       39.63      2.91 o 
   1   3   6       64.48       51.82      3.22 o 
   2   3   6       84.12       55.17      9.33 o 
   3   3   6      184.82      150.33     11.73 o 
   4   3   6       63.59       82.89     10.93 o 
   5   3   6        2.09        5.33      8.80 o 
   6   3   6       19.06       15.19     10.13 o 
   7   3   6        7.34        7.73     10.13 o 
   8   3   6       22.50        0.00     13.86 o 
   9   3   6        2.86        0.00     14.66 o 
 -10   4   6        1.24        1.07     13.86 o 
  -9   4   6       25.16       36.96      4.51 o 
  -8   4   6       87.51       97.86      5.59 o 
  -7   4   6      859.13      894.01     12.88 o 
  -6   4   6      199.38      242.14      7.48 o 
  -5   4   6        0.27        0.40      5.46 o 
  -4   4   6       92.87       95.77      4.97 o 
  -3   4   6       17.67       18.01      5.72 o 
  -2   4   6      143.29      150.48      4.97 o 
  -1   4   6      634.44      639.13     12.34 o 
   0   4   6        0.36        0.00      3.06 o 
   1   4   6      129.53       86.89      5.07 o 
   2   4   6      281.69      258.81     21.06 o 
   3   4   6       92.63       72.50     11.19 o 
   4   4   6      585.05      607.45     21.86 o 
   5   4   6       45.03       60.06     12.53 o 
   6   4   6        7.43        0.00      9.86 o 
   7   4   6       12.04       13.83      9.46 o 
   8   4   6       31.76        0.00      9.06 o 
   9   4   6        0.01        0.00     20.52 o 
 -10   5   6       18.98       28.79     11.73 o 
  -9   5   6       14.35        1.15      4.73 o 
  -8   5   6      113.78      145.60      8.93 o 
  -7   5   6      400.51      436.12     11.23 o 
  -6   5   6      477.08      544.38     14.64 o 
  -5   5   6      227.39      240.47     13.33 o 
  -4   5   6       40.25       34.21      6.83 o 
  -3   5   6      277.06      315.90      7.74 o 
  -2   5   6      281.77      293.26      7.77 o 
  -1   5   6      111.86      125.03     10.05 o 
   0   5   6       20.29       17.22      8.00 o 
   1   5   6      156.43      164.90      5.07 o 
   2   5   6      418.14      434.74     14.79 o 
   3   5   6      145.11      178.05     22.12 o 
   4   5   6      111.21       99.69     13.59 o 
   5   5   6        0.78        7.60      7.35 o 
   6   5   6        0.51        7.96      7.82 o 
   7   5   6       51.73       67.38     10.45 o 
   8   5   6       22.49        5.40     10.25 o 
 -10   6   6       34.50        0.00     14.93 o 
  -9   6   6        8.86        0.27     12.26 o 
  -8   6   6        4.46        0.77      4.35 o 
  -7   6   6        9.46       13.96      6.58 o 
  -6   6   6      218.74      199.65     13.38 o 
  -5   6   6       46.71       65.53      3.86 o 
  -4   6   6       24.17       40.09      3.52 o 
  -3   6   6       63.16       62.68      4.15 o 
  -2   6   6      936.71     1085.56     15.20 o 
  -1   6   6       72.81       76.16      6.40 o 
   0   6   6      286.16      243.37      8.13 o 
   1   6   6      761.47      775.81     16.29 o 
   2   6   6      393.20      407.13     25.19 o 
   3   6   6       90.01       76.23     21.06 o 
   4   6   6       54.74       34.24      8.67 o 
   5   6   6        2.46        0.00      9.19 o 
   6   6   6        0.01        0.00      7.34 o 
   7   6   6        1.08        0.00      8.84 o 
   8   6   6        2.32        0.00      8.83 o 
  -9   7   6       11.13        0.00      8.00 o 
  -8   7   6        0.04        1.85      2.51 o 
  -7   7   6        0.05        2.68      3.81 o 
  -6   7   6       16.40       14.12      4.84 o 
  -5   7   6       39.48       37.55      4.84 o 
  -4   7   6        7.26        3.09      3.71 o 
  -3   7   6      463.11      465.68      9.80 o 
  -2   7   6      107.83       92.97      6.40 o 
  -1   7   6      414.08      450.44     13.07 o 
   0   7   6      117.07      107.31      5.35 o 
   1   7   6       14.04       17.29      5.76 o 
   2   7   6      118.95      159.01      7.10 o 
   3   7   6       19.81       16.11      7.06 o 
   4   7   6        0.45        0.00      7.44 o 
   5   7   6        1.15        0.00      7.34 o 
   6   7   6        0.03        0.00     11.20 o 
   7   7   6        0.03        0.00      9.48 o 
  -9   8   6        9.15        0.00     13.06 o 
  -8   8   6        1.79        0.00      6.40 o 
  -7   8   6        0.07        3.54      3.22 o 
  -6   8   6       59.27       51.34      9.89 o 
  -5   8   6       34.41       48.32      6.08 o 
  -4   8   6        6.73        0.70      3.50 o 
  -3   8   6      382.01      453.79     16.74 o 
  -2   8   6      345.95      337.63     17.48 o 
  -1   8   6      210.70      185.21      8.66 o 
   0   8   6     1144.40     1186.54     23.19 o 
   1   8   6       46.48       49.16      8.53 o 
   2   8   6       55.19       48.11      5.88 o 
   3   8   6        0.05        2.74      5.33 o 
   4   8   6       15.88        3.66      8.01 o 
   5   8   6        0.02        3.19     12.66 o 
   6   8   6        0.49        0.00     10.52 o 
   7   8   6       13.87       16.79     15.46 o 
  -8   9   6        6.43        0.80      6.93 o 
  -7   9   6       30.47       13.11      7.68 o 
  -6   9   6       10.15       11.53      4.10 o 
  -5   9   6       29.96       22.19      4.01 o 
  -4   9   6        9.21        8.97      4.16 o 
  -3   9   6      125.59      138.87     10.81 o 
  -2   9   6      283.38      261.80     11.64 o 
  -1   9   6       40.36       44.16      5.23 o 
   0   9   6       48.40       37.64      5.72 o 
   1   9   6       48.05       71.13      7.46 o 
   2   9   6      145.88      140.85      8.07 o 
   3   9   6        1.49        0.00      7.98 o 
   4   9   6       16.12       19.13      6.24 o 
   5   9   6        1.31       16.66     20.79 o 
   6   9   6        8.46        6.53     10.53 o 
  -8  10   6        2.23        0.00     11.46 o 
  -7  10   6       26.90        2.13     11.46 o 
  -6  10   6       25.91       25.28      8.60 o 
  -5  10   6       16.48       16.26      4.51 o 
  -4  10   6       13.79       16.21      4.06 o 
  -3  10   6        0.69        1.52      3.36 o 
  -2  10   6       83.13       92.85      7.53 o 
  -1  10   6      217.14      218.91      8.84 o 
   0  10   6       24.20       19.46      6.93 o 
   1  10   6        0.38        0.00      5.35 o 
   2  10   6       58.60       69.94      7.32 o 
   3  10   6        6.66        1.58      7.67 o 
   4  10   6        4.54       12.87      9.94 o 
   5  10   6       10.63        4.98      6.66 o 
  -7  11   6        2.03        0.00      5.33 o 
  -6  11   6        7.96        2.16      3.86 o 
  -5  11   6        0.03        1.36      4.58 o 
  -4  11   6        0.04        0.27      7.73 o 
  -3  11   6        1.43        0.00      4.88 o 
  -2  11   6       53.95       49.44      6.23 o 
  -1  11   6        1.40        7.31      5.37 o 
   0  11   6       83.89       85.26      9.04 o 
   1  11   6       21.04       24.37      9.20 o 
   2  11   6        6.40        0.00      5.31 o 
   3  11   6      176.50      193.28     14.63 o 
   4  11   6        0.20        0.00      5.64 o 
  -5  12   6       17.30        5.64     12.13 o 
  -4  12   6       19.50       19.36      8.24 o 
  -3  12   6        1.94        0.00      4.58 o 
  -2  12   6        0.21        0.00      5.74 o 
  -1  12   6        7.07        9.65      5.31 o 
   0  12   6        1.27        0.00      4.94 o 
   1  12   6       25.64       24.14     14.79 o 
   2  12   6       14.78       13.98     11.33 o 
  -4  13   6        4.35        3.20      6.66 o 
  -3  13   6        0.29        1.79      5.03 o 
  -2  13   6        3.49        2.96      6.29 o 
  -1  13   6        0.34       10.12      8.26 o 
   0  13   6       87.20       89.69     13.73 o 
   1 -17   7        3.45        8.67      5.71 o 
   2 -17   7        2.62        0.00      4.74 o 
  -2 -16   7        0.91        0.11      7.12 o 
  -1 -16   7       65.92       78.03      9.79 o 
   0 -16   7        6.66        3.33      7.47 o 
   1 -16   7        0.03        0.00      4.45 o 
   2 -16   7       47.82       34.71      8.10 o 
   3 -16   7        0.11        3.89      5.69 o 
   4 -16   7        5.85        7.46     13.86 o 
   5 -16   7       46.74       52.51     18.12 o 
  -4 -15   7        0.29        6.52      9.34 o 
  -3 -15   7        0.03        0.00      7.10 o 
  -2 -15   7       82.43      106.70     14.56 o 
  -1 -15   7       38.08       30.00     14.98 o 
   0 -15   7        4.05        0.00      6.01 o 
   1 -15   7       11.88       10.65      6.25 o 
   2 -15   7       27.31       15.40      6.74 o 
   3 -15   7        2.86        0.00      3.32 o 
   4 -15   7       31.35       42.58     23.99 o 
   5 -15   7      149.74      246.02     21.59 o 
   6 -15   7        0.58       12.79     13.86 o 
  -5 -14   7      112.95      136.13     18.52 o 
  -4 -14   7       34.88       41.39     17.99 o 
  -3 -14   7        1.21        0.00      8.04 o 
  -2 -14   7        3.17        4.38      7.02 o 
  -1 -14   7      102.29       96.46      8.73 o 
   0 -14   7        3.12        7.37      7.63 o 
   1 -14   7      406.20      434.26     10.92 o 
   2 -14   7        5.11        6.19      4.06 o 
   3 -14   7       49.65       57.30     10.05 o 
   4 -14   7       16.00        8.51      4.14 o 
   5 -14   7       78.22       78.10     15.73 o 
   6 -14   7       11.80       14.39     13.86 o 
   7 -14   7       13.08       14.26     13.19 o 
  -6 -13   7        1.20       24.23     14.57 o 
  -5 -13   7        3.77       14.18     13.28 o 
  -4 -13   7       30.77       38.72     13.26 o 
  -3 -13   7       12.55       11.31     13.06 o 
  -2 -13   7        0.51        3.90      6.57 o 
  -1 -13   7        0.08        0.00      9.88 o 
   0 -13   7       73.39       73.13      7.53 o 
   1 -13   7      213.38      246.71     10.15 o 
   2 -13   7        2.76        0.84      5.04 o 
   3 -13   7       31.60       43.79      4.20 o 
   4 -13   7       46.75       57.36      5.00 o 
   5 -13   7        8.34        1.93      2.23 o 
   6 -13   7       37.14       17.13     20.79 o 
   7 -13   7        8.40        0.80     10.66 o 
   8 -13   7        0.60        0.27     10.40 o 
  -6 -12   7        1.62        0.00     11.86 o 
  -5 -12   7        7.82       19.18     12.51 o 
  -4 -12   7       19.37       24.52      9.61 o 
  -3 -12   7       16.16       14.07     18.39 o 
  -2 -12   7        0.39        2.52      7.60 o 
  -1 -12   7      223.83      220.27      8.92 o 
   0 -12   7        7.66        7.24      5.62 o 
   1 -12   7      359.71      313.55      9.55 o 
   2 -12   7        3.98        0.00      3.79 o 
   3 -12   7        5.77       12.74      3.95 o 
   4 -12   7       10.82       12.59      4.05 o 
   5 -12   7        0.00        1.21      1.71 o 
   6 -12   7       19.18        9.61     10.00 o 
   7 -12   7       32.71        0.53      9.60 o 
   8 -12   7        0.40        0.00      9.86 o 
  -7 -11   7       28.66        0.00     15.74 o 
  -6 -11   7       26.32        0.06      8.88 o 
  -5 -11   7       65.58       81.79     32.52 o 
  -4 -11   7        0.20       10.59     10.53 o 
  -3 -11   7        3.78        9.46      8.13 o 
  -2 -11   7      103.26       93.40      9.23 o 
  -1 -11   7      938.10      899.98     18.34 o 
   0 -11   7       17.54       26.49      5.78 o 
   1 -11   7       71.45       80.12      7.46 o 
   2 -11   7       38.89       43.27      5.39 o 
   3 -11   7       24.36       24.59      3.88 o 
   4 -11   7       65.73       84.54      4.78 o 
   5 -11   7       44.78       52.42      5.38 o 
   6 -11   7       18.84       12.49      3.39 o 
   7 -11   7        1.33        0.00     15.46 o 
   8 -11   7       15.00        0.00      8.53 o 
   9 -11   7        2.36        0.00      8.80 o 
  -8 -10   7       59.28        0.00     11.14 o 
  -7 -10   7        1.53        0.00     13.00 o 
  -6 -10   7       47.56        0.00     12.91 o 
  -5 -10   7       25.61       11.46     14.53 o 
  -4 -10   7      275.61      249.07     16.79 o 
  -3 -10   7        0.93        2.27     11.12 o 
  -2 -10   7       45.68       37.28      9.39 o 
  -1 -10   7       61.19       73.06      8.80 o 
   0 -10   7       71.95       80.66      6.58 o 
   1 -10   7        3.51        9.15      4.21 o 
   2 -10   7        1.21        0.00      3.98 o 
   3 -10   7      102.91       98.76      4.96 o 
   4 -10   7      119.85      156.51      5.31 o 
   5 -10   7        0.05        3.32      3.67 o 
   6 -10   7        1.01        0.83      2.00 o 
   7 -10   7        3.21        0.00     10.93 o 
   8 -10   7       35.27        0.00     13.33 o 
   9 -10   7        1.47        0.00      8.53 o 
  -8  -9   7        7.58        0.21      8.36 o 
  -7  -9   7        1.14        0.23      9.32 o 
  -6  -9   7       35.55       18.87     24.26 o 
  -5  -9   7       90.23       74.86     48.11 o 
  -4  -9   7      131.62      105.65     10.65 o 
  -3  -9   7     1186.39     1010.26     20.72 o 
  -2  -9   7      848.48      851.67     23.06 o 
  -1  -9   7        0.01        1.79      4.22 o 
   0  -9   7      110.44       81.96      6.05 o 
   1  -9   7        3.63        3.55      4.48 o 
   2  -9   7       26.37       41.49      4.22 o 
   3  -9   7      149.93      157.31      5.64 o 
   4  -9   7        6.35        6.26      2.73 o 
   5  -9   7        0.82        1.42      3.92 o 
   6  -9   7        9.63        8.20      2.50 o 
   7  -9   7       88.62       60.09     26.52 o 
   8  -9   7       26.82        0.00     12.79 o 
   9  -9   7        6.19        0.00      8.00 o 
  -8  -8   7       27.96        0.00      8.75 o 
  -7  -8   7        9.00        0.00     12.06 o 
  -6  -8   7      172.72      181.29     14.77 o 
  -5  -8   7       13.22        0.00      6.22 o 
  -4  -8   7      869.12      930.46     22.53 o 
  -3  -8   7      177.97      219.89     23.06 o 
  -2  -8   7       21.89       28.97      8.47 o 
  -1  -8   7       60.57       65.51      7.86 o 
   0  -8   7       91.53      120.65      7.32 o 
   1  -8   7      143.31      143.68      8.34 o 
   2  -8   7      169.26      206.23      7.13 o 
   3  -8   7      305.21      267.15      7.73 o 
   4  -8   7      117.49      115.64      4.95 o 
   5  -8   7      350.48      393.75     11.45 o 
   6  -8   7       64.56       82.77      4.87 o 
   7  -8   7      269.83      272.64     49.44 o 
   8  -8   7      205.43      223.36     16.26 o 
   9  -8   7       88.90      108.48     14.66 o 
  10  -8   7       38.78        2.67     18.39 o 
  -9  -7   7        1.18        0.21      9.52 o 
  -8  -7   7        3.67        0.00      8.08 o 
  -7  -7   7       11.54        8.66      8.10 o 
  -6  -7   7        1.08        9.23      8.53 o 
  -5  -7   7       75.88       82.66      9.42 o 
  -4  -7   7       39.90       59.22     10.45 o 
  -3  -7   7       24.95        5.13      7.54 o 
  -2  -7   7      511.34      462.38     17.89 o 
  -1  -7   7       38.44       56.42      6.67 o 
   0  -7   7     1188.45     1160.60     16.82 o 
   1  -7   7       16.54       15.75      3.94 o 
   2  -7   7        1.66        0.85      2.98 o 
   3  -7   7       40.57       42.77      4.37 o 
   4  -7   7       32.30       31.17      7.35 o 
   5  -7   7      173.13      162.44      5.18 o 
   6  -7   7      793.61      758.16     44.58 o 
   7  -7   7      757.94      652.97     63.19 o 
   8  -7   7      147.30      152.93     37.32 o 
   9  -7   7        2.57        0.80     14.66 o 
  10  -7   7        5.61        0.00     15.46 o 
  -9  -6   7        2.62       11.49     15.33 o 
  -8  -6   7       20.78        3.35      8.54 o 
  -7  -6   7        2.30        0.00      9.12 o 
  -6  -6   7        0.45        6.73      8.67 o 
  -5  -6   7      257.17      337.86     15.13 o 
  -4  -6   7       30.78       38.50      7.63 o 
  -3  -6   7       22.77       25.14      6.69 o 
  -2  -6   7      370.36      369.88     12.95 o 
  -1  -6   7      227.15      247.01     10.37 o 
   0  -6   7      225.39      247.65      8.20 o 
   1  -6   7      213.84      217.52      6.54 o 
   2  -6   7      625.54      562.08      9.96 o 
   3  -6   7        6.03        6.66      2.89 o 
   4  -6   7       33.19       36.57      5.00 o 
   5  -6   7      484.59      506.49      8.54 o 
   6  -6   7      201.65      219.76      6.30 o 
   7  -6   7        1.04        0.00      2.44 o 
   8  -6   7      219.44      232.69     22.11 o 
   9  -6   7       35.27        1.60     15.19 o 
  10  -6   7        2.27        0.53      9.06 o 
  -9  -5   7        1.69        0.00     16.93 o 
  -8  -5   7       67.55       41.17     10.42 o 
  -7  -5   7       74.71       75.43     11.29 o 
  -6  -5   7      248.74      217.96     13.11 o 
  -5  -5   7      113.56      145.35      9.61 o 
  -4  -5   7      435.39      429.65     14.39 o 
  -3  -5   7       58.97       61.51      8.95 o 
  -2  -5   7      188.97      174.41      9.77 o 
  -1  -5   7       20.50       20.70      6.72 o 
   0  -5   7      871.69      838.39     11.17 o 
   1  -5   7      385.45      413.98      7.76 o 
   2  -5   7       82.81       80.27      3.65 o 
   3  -5   7       10.00       10.22      2.64 o 
   4  -5   7       16.69       25.16      3.90 o 
   5  -5   7      277.30      298.51      7.41 o 
   6  -5   7      578.46      629.03     39.52 o 
   7  -5   7        0.59        0.00      3.99 o 
   8  -5   7        5.74        4.85      3.14 o 
   9  -5   7        0.01        2.82      3.82 o 
  10  -5   7        0.13        0.00      9.60 o 
 -10  -4   7       25.67       19.86     16.39 o 
  -9  -4   7        6.22       13.86     11.46 o 
  -8  -4   7       64.84       59.23     10.32 o 
  -7  -4   7      116.53      128.10     14.70 o 
  -6  -4   7      363.71      342.90     14.10 o 
  -5  -4   7      156.19      128.25      8.85 o 
  -4  -4   7       17.22       27.51      7.91 o 
  -3  -4   7      161.19      180.27     13.66 o 
  -2  -4   7       13.30        2.00      4.90 o 
  -1  -4   7        2.04        7.11      5.18 o 
   0  -4   7      915.04      984.60     15.28 o 
   1  -4   7      121.05      139.44      6.98 o 
   2  -4   7      577.87      512.20     10.39 o 
   3  -4   7        1.01        0.00      2.97 o 
   4  -4   7      483.70      468.06      8.06 o 
   5  -4   7        3.89        9.65      3.30 o 
   6  -4   7        3.87        0.38      3.55 o 
   7  -4   7       44.76       30.48      8.02 o 
   8  -4   7        1.88        3.10      4.56 o 
   9  -4   7        4.25        0.97      4.27 o 
  10  -4   7       21.24        0.00      9.33 o 
 -10  -3   7      106.75      115.35     15.83 o 
  -9  -3   7        3.30        6.92     11.19 o 
  -8  -3   7       31.75       28.92     10.93 o 
  -7  -3   7      125.07      102.49     16.26 o 
  -6  -3   7      881.81      713.60     23.72 o 
  -5  -3   7        8.72        0.00      6.40 o 
  -4  -3   7      827.89      754.58     15.07 o 
  -3  -3   7       37.92       78.74     17.19 o 
  -2  -3   7       14.95       16.53      5.64 o 
  -1  -3   7        0.88        3.26      6.93 o 
   0  -3   7      349.39      391.53     10.68 o 
   1  -3   7       10.21       10.26      3.76 o 
   2  -3   7      613.70      480.96      6.99 o 
   3  -3   7       14.35       26.33      6.13 o 
   4  -3   7       93.77       99.46      4.64 o 
   5  -3   7       32.33       30.31      3.99 o 
   6  -3   7       11.02       13.13      3.38 o 
   7  -3   7        0.67        4.24      3.65 o 
   8  -3   7        9.77        9.53      3.55 o 
   9  -3   7        1.75        0.00      3.14 o 
  10  -3   7       38.97       13.91      8.80 o 
 -10  -2   7       56.54       47.35     34.12 o 
  -9  -2   7       40.32       55.84      9.43 o 
  -8  -2   7       29.02       20.10      7.67 o 
  -7  -2   7       46.08       39.84     11.12 o 
  -6  -2   7       11.14        0.00      5.24 o 
  -5  -2   7      801.00      706.18     15.06 o 
  -4  -2   7      133.20      160.59     11.33 o 
  -3  -2   7      330.17      241.03     16.93 o 
  -2  -2   7      393.14      468.89     11.99 o 
  -1  -2   7      923.43     1079.77     19.79 o 
   0  -2   7      550.25      444.86      9.74 o 
   1  -2   7      123.25      159.42      4.83 o 
   2  -2   7       56.05       66.73      4.73 o 
   3  -2   7      174.37      179.21      6.01 o 
   4  -2   7      419.82      455.75      7.60 o 
   5  -2   7      237.69      256.26     13.73 o 
   6  -2   7       36.23       39.45      4.44 o 
   7  -2   7       10.67        5.70      5.69 o 
   8  -2   7       27.50       17.15     12.02 o 
   9  -2   7        0.49        8.37      4.46 o 
  10  -2   7       30.15       25.57      6.62 o 
 -10  -1   7        0.00        7.22      9.42 o 
  -9  -1   7       27.88       10.00      6.03 o 
  -8  -1   7      274.25      267.35      9.97 o 
  -7  -1   7      802.45      854.32     18.43 o 
  -6  -1   7      395.24      384.52     12.57 o 
  -5  -1   7       13.71        3.07      6.53 o 
  -4  -1   7        0.46       12.10      6.34 o 
  -3  -1   7        0.53        2.14      7.34 o 
  -2  -1   7     1588.52     1666.03     30.25 o 
  -1  -1   7      315.00      359.37     11.50 o 
   0  -1   7        6.47        5.43      1.54 o 
   1  -1   7      542.17      611.98     17.33 o 
   2  -1   7      722.21      761.75     11.00 o 
   3  -1   7        2.20        4.42      3.83 o 
   4  -1   7        1.84        5.87      3.89 o 
   5  -1   7      560.99      624.56     23.46 o 
   6  -1   7       65.06       68.16      6.78 o 
   7  -1   7       36.51       33.84      9.60 o 
   8  -1   7       61.46       78.87     10.64 o 
   9  -1   7       22.62       20.93      9.61 o 
  10  -1   7        4.99       12.79      8.53 o 
 -10   0   7       63.24       66.88      7.15 o 
  -9   0   7       26.14       19.05      9.80 o 
  -8   0   7      312.35      320.92     13.19 o 
  -7   0   7        2.53        7.58      5.93 o 
  -6   0   7       17.80       18.12      8.67 o 
  -5   0   7      121.20      155.89     11.49 o 
  -4   0   7      218.03      212.06     11.96 o 
  -3   0   7        2.45        1.09      4.87 o 
  -2   0   7      491.87      519.58     16.26 o 
  -1   0   7       55.66       45.49      7.17 o 
   0   0   7      840.96      990.46     23.72 o 
   1   0   7        1.32        0.00     11.73 o 
   2   0   7      266.39      213.79      4.53 o 
   3   0   7        3.70        6.65      3.07 o 
   4   0   7      305.92      287.86      8.26 o 
   5   0   7       48.57       54.94     10.40 o 
   6   0   7       29.06       28.79      8.53 o 
   7   0   7        3.37        6.27      5.11 o 
   8   0   7       19.76       24.70      6.68 o 
   9   0   7       49.57       74.36     11.46 o 
 -10   1   7        5.15        0.00      5.28 o 
  -9   1   7        0.04        6.21      5.73 o 
  -8   1   7      167.01      180.25     13.59 o 
  -7   1   7       49.90       57.84      5.75 o 
  -6   1   7       37.08       32.27      6.34 o 
  -5   1   7      101.77       99.23      7.74 o 
  -4   1   7      138.05      134.64      6.79 o 
  -3   1   7        5.02        3.96      7.25 o 
  -2   1   7      195.55      259.85      6.80 o 
  -1   1   7      642.14      787.11     21.99 o 
   0   1   7     1381.16     1340.17     29.59 o 
   1   1   7     1378.06     1518.46     22.71 o 
   2   1   7      138.91      139.76      6.20 o 
   3   1   7       19.52       35.45     14.13 o 
   4   1   7       48.45       53.57      9.33 o 
   5   1   7        5.44        0.00     12.53 o 
   6   1   7        1.15        8.26     13.86 o 
   7   1   7      100.79      115.41     12.53 o 
   8   1   7        0.01        0.00      6.93 o 
   9   1   7      115.23      147.93     14.66 o 
 -10   2   7        0.96        1.64      3.97 o 
  -9   2   7       66.32       64.84      7.10 o 
  -8   2   7        2.12        0.00      4.53 o 
  -7   2   7      273.92      246.55     11.73 o 
  -6   2   7       82.58       84.22      5.93 o 
  -5   2   7       52.04       47.24      6.41 o 
  -4   2   7       12.50        4.22      4.00 o 
  -3   2   7      296.07      346.28      7.05 o 
  -2   2   7      210.12      172.44      6.18 o 
  -1   2   7      299.98      318.39      5.53 o 
   0   2   7      613.40      699.40     26.65 o 
   1   2   7        4.08       21.78      9.52 o 
   2   2   7      500.24      536.81     18.12 o 
   3   2   7       42.48       50.64      9.86 o 
   4   2   7      137.81      167.39     13.06 o 
   5   2   7       15.91       22.12     15.73 o 
   6   2   7        5.13        0.00     12.79 o 
   7   2   7      171.62      262.28     25.05 o 
   8   2   7        1.43        0.00     13.33 o 
   9   2   7      204.67      226.56     18.66 o 
 -10   3   7        0.01        3.76      4.93 o 
  -9   3   7       12.01        5.00      5.27 o 
  -8   3   7        0.14        1.76      4.49 o 
  -7   3   7       28.62       45.32      4.28 o 
  -6   3   7       79.87       89.28      6.00 o 
  -5   3   7       46.16       59.25      4.08 o 
  -4   3   7      279.64      336.83     10.79 o 
  -3   3   7      150.63      229.94      7.29 o 
  -2   3   7      268.00      244.27      6.45 o 
  -1   3   7       43.36       20.52     13.06 o 
   0   3   7       79.49       80.72      8.35 o 
   1   3   7      127.75      112.24      4.80 o 
   2   3   7       82.45       94.70      4.39 o 
   3   3   7       77.89       69.83     18.12 o 
   4   3   7       13.79       13.86     15.99 o 
   5   3   7       12.94       14.13     10.13 o 
   6   3   7       85.18      114.61     13.86 o 
   7   3   7        0.62        0.00      8.26 o 
   8   3   7      373.25      477.11     24.52 o 
   9   3   7       91.41       40.25     23.46 o 
 -10   4   7       16.70        0.53      8.53 o 
  -9   4   7       14.33        4.19      3.30 o 
  -8   4   7        5.51        3.28      3.65 o 
  -7   4   7        2.19        1.80      4.87 o 
  -6   4   7        3.08        8.53      5.04 o 
  -5   4   7      164.36      120.75      6.82 o 
  -4   4   7       55.01       74.66      6.11 o 
  -3   4   7      109.03      111.94      7.20 o 
  -2   4   7      255.47      258.15      6.50 o 
  -1   4   7        7.25        9.45      8.27 o 
   0   4   7      167.92      141.08      5.42 o 
   1   4   7       36.37       37.64      4.26 o 
   2   4   7      161.42      198.25      4.96 o 
   3   4   7       83.63      115.41     20.52 o 
   4   4   7        0.28        0.00     17.06 o 
   5   4   7      423.41      495.77     22.12 o 
   6   4   7        8.53        0.27      8.80 o 
   7   4   7        5.18       23.19     21.32 o 
   8   4   7       35.55        0.00     10.13 o 
  -9   5   7        1.04        0.00      5.70 o 
  -8   5   7        1.20        0.00      6.50 o 
  -7   5   7       82.14       92.86     13.33 o 
  -6   5   7       42.92       37.63      4.99 o 
  -5   5   7      352.01      382.69     10.44 o 
  -4   5   7      192.35      235.10      9.73 o 
  -3   5   7      632.67      630.94     17.10 o 
  -2   5   7       33.94       39.32      4.14 o 
  -1   5   7      291.50      279.87     20.26 o 
   0   5   7       21.34       15.85      4.99 o 
   1   5   7     1081.95     1195.56     26.65 o 
   2   5   7      230.71      225.12      7.41 o 
   3   5   7      636.27      615.44     23.46 o 
   4   5   7      374.66      430.46     30.12 o 
   5   5   7        3.21       29.59     12.26 o 
   6   5   7      243.50      289.20     32.78 o 
   7   5   7      172.61      186.84     19.72 o 
   8   5   7        0.77        0.00     10.40 o 
  -9   6   7        1.68        0.00      7.46 o 
  -8   6   7        4.43        0.00      5.73 o 
  -7   6   7       10.91        6.86      5.31 o 
  -6   6   7       89.06       91.56      5.02 o 
  -5   6   7      118.68      132.61      7.69 o 
  -4   6   7      864.38      908.60     16.01 o 
  -3   6   7      732.31      706.33     12.12 o 
  -2   6   7      149.84      130.92     12.13 o 
  -1   6   7        0.10        2.60      4.26 o 
   0   6   7      446.05      395.14     20.66 o 
   1   6   7      329.99      295.35      8.93 o 
   2   6   7      209.95      212.67     20.66 o 
   3   6   7      652.31      679.64     29.59 o 
   4   6   7       49.40       81.29     24.26 o 
   5   6   7       33.67       34.92     14.39 o 
   6   6   7       38.08       55.17     15.99 o 
   7   6   7       11.37       22.39     15.46 o 
  -9   7   7        0.45        0.00     11.73 o 
  -8   7   7        0.83        2.73      4.66 o 
  -7   7   7        5.12       13.24      4.40 o 
  -6   7   7        5.84        1.02      4.95 o 
  -5   7   7       41.93       39.14      4.34 o 
  -4   7   7       28.81       26.21      4.82 o 
  -3   7   7        0.13        0.00      3.83 o 
  -2   7   7       91.94       91.70      7.02 o 
  -1   7   7      201.36      203.86     11.00 o 
   0   7   7        0.35        3.47     12.66 o 
   1   7   7      259.90      219.82      9.55 o 
   2   7   7       48.42       38.27      6.34 o 
   3   7   7       84.96      101.39     12.66 o 
   4   7   7        4.86        0.00     19.46 o 
   5   7   7       22.86       30.92     24.79 o 
   6   7   7        0.01        0.00     14.13 o 
   7   7   7       11.66       53.84     29.59 o 
  -8   8   7       26.54       49.84      9.60 o 
  -7   8   7        2.32        0.71      3.56 o 
  -6   8   7       21.04       17.03      4.66 o 
  -5   8   7       37.29       30.66      4.32 o 
  -4   8   7      118.85      115.75      9.03 o 
  -3   8   7        2.45        4.24      3.15 o 
  -2   8   7      121.29       75.36     11.04 o 
  -1   8   7      107.78      121.74      7.26 o 
   0   8   7       25.48       23.11      4.34 o 
   1   8   7        6.67        2.19      4.88 o 
   2   8   7       11.46        5.05      5.73 o 
   3   8   7       21.75       12.84      6.80 o 
   4   8   7        6.88       24.68     11.73 o 
   5   8   7      142.72      253.48     35.18 o 
   6   8   7       38.42       32.78     17.86 o 
  -8   9   7        0.02        0.80     10.66 o 
  -7   9   7        7.77        4.14      3.55 o 
  -6   9   7        1.64        6.92      3.59 o 
  -5   9   7       10.65        9.79      3.46 o 
  -4   9   7       48.57       43.14      5.77 o 
  -3   9   7      139.87      166.90     14.26 o 
  -2   9   7       59.33       57.85      7.72 o 
  -1   9   7        2.95        3.72      3.37 o 
   0   9   7      150.11      169.76     16.53 o 
   1   9   7       13.69        9.06      7.73 o 
   2   9   7        2.40        1.21      3.71 o 
   3   9   7        4.38        4.38      4.44 o 
   4   9   7       61.51       83.28      8.98 o 
   5   9   7        1.73        0.00      5.68 o 
  -7  10   7       12.75        0.80      6.40 o 
  -6  10   7       19.66       10.28      4.06 o 
  -5  10   7        0.25        0.33      4.26 o 
  -4  10   7       12.64        1.27      5.20 o 
  -3  10   7        3.80        4.74      6.20 o 
  -2  10   7        8.71       13.33      6.53 o 
  -1  10   7        0.44       13.66      5.87 o 
   0  10   7        1.92        3.57      4.32 o 
   1  10   7        6.35        3.99      6.02 o 
   2  10   7        2.06        4.15      6.31 o 
   3  10   7       95.56      125.07     15.46 o 
   4  10   7       47.74       26.67     42.51 o 
  -6  11   7        0.88        6.13     10.13 o 
  -5  11   7       19.09       15.82      4.87 o 
  -4  11   7       10.10        4.69      6.53 o 
  -3  11   7       39.59       45.39      6.86 o 
  -2  11   7       16.48       17.81      7.15 o 
  -1  11   7       26.22       25.77      9.44 o 
   0  11   7      117.44      117.26     11.21 o 
   1  11   7        0.47        0.00      4.83 o 
   2  11   7       13.82       10.50      7.23 o 
   3  11   7        2.05       15.64     12.39 o 
  -4  12   7        2.15        0.00     11.73 o 
  -3  12   7        3.01       15.38      8.13 o 
  -2  12   7        7.17       13.90      4.73 o 
  -1  12   7       45.36       30.22     15.81 o 
   0  12   7        3.08        3.46      6.50 o 
   1  12   7        7.10        4.35      7.74 o 
  -2 -16   8        2.07        4.11      8.84 o 
  -1 -16   8        3.85        0.20      6.55 o 
   0 -16   8        9.81        9.02      5.54 o 
   1 -16   8       45.39       23.07     10.65 o 
   2 -16   8      174.58      188.84     43.58 o 
   3 -16   8        2.99        0.00      5.49 o 
   4 -16   8      131.40      190.58     33.32 o 
   5 -16   8       23.21       30.39     16.53 o 
  -3 -15   8       46.45       26.80     15.98 o 
  -2 -15   8       24.92       26.66     10.93 o 
  -1 -15   8        3.56        7.04      5.94 o 
   0 -15   8      152.27      142.00     12.58 o 
   1 -15   8        2.19        1.58      6.40 o 
   2 -15   8        3.59        2.29      4.87 o 
   3 -15   8      514.32      560.04     22.12 o 
   4 -15   8       55.67       57.03      8.67 o 
   5 -15   8        3.41        0.00     11.46 o 
   6 -15   8        0.75        0.00     12.53 o 
  -4 -14   8        3.92        1.59      8.39 o 
  -3 -14   8       34.28       27.95     15.78 o 
  -2 -14   8        0.48        8.56      8.77 o 
  -1 -14   8       30.80       24.18      9.55 o 
   0 -14   8      119.26      148.88      9.37 o 
   1 -14   8      239.76      283.93      9.09 o 
   2 -14   8       37.95       27.41      7.20 o 
   3 -14   8        0.00        0.00      3.13 o 
   4 -14   8        9.02        7.86      7.82 o 
   5 -14   8        7.35       36.52     23.19 o 
   6 -14   8        5.49        6.78     11.14 o 
   7 -14   8       24.49        0.27     10.93 o 
  -5 -13   8        0.34        3.96     11.86 o 
  -4 -13   8        2.24        3.92      9.13 o 
  -3 -13   8        6.28       12.12     11.04 o 
  -2 -13   8       78.90       48.92     20.20 o 
  -1 -13   8       13.91       15.58      9.08 o 
   0 -13   8      112.95      124.48     12.06 o 
   1 -13   8       82.03       89.55      7.98 o 
   2 -13   8       15.87       15.41      5.15 o 
   3 -13   8        7.53        8.69      4.11 o 
   4 -13   8       53.10       55.44      5.58 o 
   5 -13   8       42.60       40.31      4.03 o 
   6 -13   8       30.53       18.63     14.93 o 
   7 -13   8        5.92        0.00      9.86 o 
  -6 -12   8       98.79      123.57     93.16 o 
  -5 -12   8       13.91       17.53     21.86 o 
  -4 -12   8       32.62       12.02     15.26 o 
  -3 -12   8        3.21        0.00      8.78 o 
  -2 -12   8        0.07        0.00      5.36 o 
  -1 -12   8        1.45        0.00      5.27 o 
   0 -12   8       13.49        0.00      4.43 o 
   1 -12   8        9.46        0.00      5.64 o 
   2 -12   8        8.77       23.49      5.46 o 
   3 -12   8        2.29        2.35      4.46 o 
   4 -12   8       12.67        5.23      3.38 o 
   5 -12   8       70.01       73.48      7.22 o 
   6 -12   8       36.62       43.18     30.92 o 
   7 -12   8        6.34        0.00      9.86 o 
   8 -12   8        0.05        0.00     16.26 o 
  -7 -11   8       19.37        0.00     11.04 o 
  -6 -11   8        5.39        0.80     14.04 o 
  -5 -11   8        0.28        6.66     15.27 o 
  -4 -11   8       51.53       22.82     20.92 o 
  -3 -11   8       15.27        0.00      8.74 o 
  -2 -11   8       46.70       42.25     13.74 o 
  -1 -11   8       36.20       33.77      7.00 o 
   0 -11   8      226.53      240.32     10.26 o 
   1 -11   8      386.28      400.07     11.53 o 
   2 -11   8        7.47        8.24      4.99 o 
   3 -11   8       18.21       21.18      4.61 o 
   4 -11   8       98.23      134.98      5.39 o 
   5 -11   8        2.76        1.84      1.98 o 
   6 -11   8       41.27       48.80     12.73 o 
   7 -11   8       24.64        0.00      8.80 o 
   8 -11   8        0.24        0.00      8.26 o 
  -7 -10   8        3.16        0.58      9.67 o 
  -6 -10   8       44.66       13.89     17.72 o 
  -5 -10   8       18.82       11.91     11.06 o 
  -4 -10   8       16.60       12.53     12.13 o 
  -3 -10   8       39.17       41.98     10.69 o 
  -2 -10   8      269.81      271.87     11.86 o 
  -1 -10   8        0.03        4.32      5.18 o 
   0 -10   8      101.06      128.80      7.55 o 
   1 -10   8      258.28      251.54      8.13 o 
   2 -10   8      116.68      103.74      6.00 o 
   3 -10   8        0.89        2.84      3.25 o 
   4 -10   8       39.40       49.41      3.56 o 
   5 -10   8       46.96       36.33      5.11 o 
   6 -10   8        2.73        4.76      2.23 o 
   7 -10   8      234.77      242.55     16.79 o 
   8 -10   8       30.57       42.91     12.79 o 
   9 -10   8      107.10      142.07     26.12 o 
  -8  -9   8       16.04        0.78     10.48 o 
  -7  -9   8        0.73        1.33     18.92 o 
  -6  -9   8        3.72        4.57      8.66 o 
  -5  -9   8       64.94       45.32     35.98 o 
  -4  -9   8       96.07       78.13     12.23 o 
  -3  -9   8      270.30      231.85     14.25 o 
  -2  -9   8      311.25      275.41     13.16 o 
  -1  -9   8      503.05      396.45      9.68 o 
   0  -9   8       12.90        5.05      4.73 o 
   1  -9   8       62.43       84.05      6.12 o 
   2  -9   8      402.39      396.76      7.90 o 
   3  -9   8       62.76       63.92      5.63 o 
   4  -9   8       48.96       66.38      4.61 o 
   5  -9   8       11.36       16.93      4.58 o 
   6  -9   8       13.33       10.79      3.39 o 
   7  -9   8       30.52       23.28      4.82 o 
   8  -9   8      522.65      578.93     24.26 o 
   9  -9   8      139.57      135.40     25.59 o 
  -8  -8   8       48.66       57.92     44.38 o 
  -7  -8   8        2.44        2.19      9.39 o 
  -6  -8   8       27.47       18.48     17.59 o 
  -5  -8   8      288.75      241.43     12.90 o 
  -4  -8   8      275.36      286.66     15.54 o 
  -3  -8   8        0.01        5.53      6.69 o 
  -2  -8   8      211.36      252.80     12.77 o 
  -1  -8   8       37.84       35.49      8.13 o 
   0  -8   8      535.43      502.89     11.76 o 
   1  -8   8       21.62       33.49      4.86 o 
   2  -8   8       91.59      127.95      7.79 o 
   3  -8   8       39.92       37.00      3.68 o 
   4  -8   8      129.34      176.87      5.39 o 
   5  -8   8        0.29        1.61      4.52 o 
   6  -8   8       25.23       21.61      4.59 o 
   7  -8   8      105.83       70.36     13.76 o 
   8  -8   8      329.11      444.86     20.52 o 
   9  -8   8        0.43        0.00     17.86 o 
  -9  -7   8        0.01        0.00     13.99 o 
  -8  -7   8        4.29        0.00      7.34 o 
  -7  -7   8        5.53        0.40     10.91 o 
  -6  -7   8        1.13        0.00      9.43 o 
  -5  -7   8      789.86      725.25     37.85 o 
  -4  -7   8        3.49        0.76      6.02 o 
  -3  -7   8      136.61      103.02     14.79 o 
  -2  -7   8        5.88       10.16      7.78 o 
  -1  -7   8       70.84       69.60      8.30 o 
   0  -7   8        0.12        5.07      3.62 o 
   1  -7   8       24.79       10.69      3.62 o 
   2  -7   8      132.20      128.36      8.82 o 
   3  -7   8       35.28       48.99      4.70 o 
   4  -7   8        0.59        4.47      3.62 o 
   5  -7   8        2.01        9.03      6.09 o 
   6  -7   8       69.07       67.69      4.90 o 
   7  -7   8       69.30       62.03     10.20 o 
   8  -7   8        4.26        5.97      3.53 o 
   9  -7   8       18.43        0.00     15.19 o 
  -9  -6   8       52.75       47.76     10.79 o 
  -8  -6   8        0.77        0.02      7.43 o 
  -7  -6   8        3.12        2.74      8.30 o 
  -6  -6   8        0.19        3.36      7.07 o 
  -5  -6   8       19.11       21.34      9.69 o 
  -4  -6   8      459.26      504.25     20.12 o 
  -3  -6   8        7.84       27.12      7.32 o 
  -2  -6   8      199.78      161.56     13.33 o 
  -1  -6   8       35.46       29.35      7.47 o 
   0  -6   8      525.65      525.86     10.60 o 
   1  -6   8      557.37      587.81     10.80 o 
   2  -6   8      226.95      203.97      7.59 o 
   3  -6   8      363.04      371.35      7.49 o 
   4  -6   8       67.65       79.20      5.77 o 
   5  -6   8       80.77       92.73      4.78 o 
   6  -6   8      102.07      132.39      9.44 o 
   7  -6   8       11.49       20.03      9.56 o 
   8  -6   8       61.13       42.38     11.25 o 
   9  -6   8        8.81        2.13      8.53 o 
  10  -6   8        2.26        0.00      9.06 o 
  -9  -5   8        8.19        0.26      8.19 o 
  -8  -5   8        6.14       11.13     14.39 o 
  -7  -5   8       52.67       58.31     11.06 o 
  -6  -5   8       21.83       22.46      7.72 o 
  -5  -5   8        5.30        0.00      7.34 o 
  -4  -5   8       44.31       25.10      7.24 o 
  -3  -5   8      177.64      169.56      9.14 o 
  -2  -5   8      132.72      135.70      8.47 o 
  -1  -5   8       32.21       31.83      6.12 o 
   0  -5   8       88.65       90.49      4.62 o 
   1  -5   8       40.56       38.13      4.31 o 
   2  -5   8      109.38      123.90      5.17 o 
   3  -5   8        1.09        0.70      3.73 o 
   4  -5   8       18.37       29.00      4.24 o 
   5  -5   8       84.88      107.51      5.83 o 
   6  -5   8       40.05       35.84      4.22 o 
   7  -5   8        1.81        1.18      3.05 o 
   8  -5   8       35.51       26.76     13.28 o 
   9  -5   8       35.35        9.69      5.19 o 
  10  -5   8        1.61        0.00      8.53 o 
  -9  -4   8       23.43        0.60      8.02 o 
  -8  -4   8        7.49        8.07     11.29 o 
  -7  -4   8      104.38       97.83     10.66 o 
  -6  -4   8        4.30        0.00      9.59 o 
  -5  -4   8      177.98      143.98     11.26 o 
  -4  -4   8        5.28        0.00      9.80 o 
  -3  -4   8      132.31      146.90     10.21 o 
  -2  -4   8      439.20      378.30     14.39 o 
  -1  -4   8      239.63      313.48      9.80 o 
   0  -4   8       88.62      117.71      6.04 o 
   1  -4   8      120.60       69.58      4.10 o 
   2  -4   8       71.20       61.53      6.79 o 
   3  -4   8      154.29      152.62     10.13 o 
   4  -4   8       67.96       74.42      5.77 o 
   5  -4   8       56.67       60.21      5.24 o 
   6  -4   8        6.40        6.88      3.11 o 
   7  -4   8       10.10       17.26      4.93 o 
   8  -4   8       36.77       41.52      8.05 o 
   9  -4   8       28.09        8.18      4.30 o 
  10  -4   8        0.35        0.00      6.93 o 
 -10  -3   8        0.81        0.00      7.51 o 
  -9  -3   8       11.16        0.29      7.26 o 
  -8  -3   8        9.21        4.56     10.66 o 
  -7  -3   8       55.25       69.41     13.19 o 
  -6  -3   8      159.42      158.86      9.52 o 
  -5  -3   8      977.85      924.69     20.68 o 
  -4  -3   8       67.33       62.80      7.25 o 
  -3  -3   8       23.08       58.20      8.30 o 
  -2  -3   8      343.86      292.70     10.07 o 
  -1  -3   8        8.89        6.68      6.27 o 
   0  -3   8      405.12      383.24      7.99 o 
   1  -3   8      406.89      350.88      7.18 o 
   2  -3   8       27.35       51.52      3.40 o 
   3  -3   8      106.56      112.48      4.59 o 
   4  -3   8        4.52        8.30      3.18 o 
   5  -3   8      257.77      304.01      9.89 o 
   6  -3   8       38.10       50.16      5.54 o 
   7  -3   8       51.40       60.34      5.93 o 
   8  -3   8       24.33       30.57     10.10 o 
   9  -3   8        6.09        0.34      4.43 o 
  10  -3   8        0.08        4.04      5.40 o 
 -10  -2   8        5.32        0.43      6.82 o 
  -9  -2   8       20.70       14.47     18.66 o 
  -8  -2   8       92.49      100.36     10.15 o 
  -7  -2   8       11.68       10.42      7.41 o 
  -6  -2   8      117.54      138.74     10.45 o 
  -5  -2   8     1271.15     1324.68     24.59 o 
  -4  -2   8      191.17      184.19      8.76 o 
  -3  -2   8       19.03       31.56      7.58 o 
  -2  -2   8       30.94       13.11      5.56 o 
  -1  -2   8       15.66       61.26      8.02 o 
   0  -2   8     1108.61      968.10     11.51 o 
   1  -2   8     1028.23     1029.73     14.66 o 
   2  -2   8      151.10      143.53      8.80 o 
   3  -2   8      145.58      148.85      5.59 o 
   4  -2   8       89.51       92.84      5.17 o 
   5  -2   8        2.22        2.62      3.36 o 
   6  -2   8        4.25        0.00      4.06 o 
   7  -2   8        0.01        5.33      3.85 o 
   8  -2   8      128.10      118.93      8.74 o 
   9  -2   8       82.20       78.84     10.53 o 
 -10  -1   8        7.79       19.07      6.69 o 
  -9  -1   8       12.97        0.00      5.79 o 
  -8  -1   8        7.57        0.00     12.79 o 
  -7  -1   8        2.01       10.61      7.06 o 
  -6  -1   8      220.00      195.29     10.82 o 
  -5  -1   8      153.66      108.72      7.63 o 
  -4  -1   8       96.34      130.86      9.15 o 
  -3  -1   8      168.62      199.50     13.59 o 
  -2  -1   8      424.69      445.36     15.19 o 
  -1  -1   8      145.30      136.23      9.15 o 
   0  -1   8       28.80       30.38      6.12 o 
   1  -1   8        3.36        8.80      7.20 o 
   2  -1   8      236.31      225.49     12.53 o 
   3  -1   8        6.36        2.26      3.17 o 
   4  -1   8       25.18       19.29      3.25 o 
   5  -1   8       32.67       42.53      4.31 o 
   6  -1   8       68.70       91.10      5.67 o 
   7  -1   8      125.07      128.32      8.69 o 
   8  -1   8       96.77      118.00     11.21 o 
   9  -1   8       14.42        0.00      7.73 o 
 -10   0   8       23.97       14.66     17.06 o 
  -9   0   8        3.93        6.66      6.82 o 
  -8   0   8       18.48       17.62      9.86 o 
  -7   0   8       22.91       29.16      8.53 o 
  -6   0   8       90.89      100.64      8.43 o 
  -5   0   8      203.04      197.87      9.97 o 
  -4   0   8      645.34      644.29     13.47 o 
  -3   0   8       56.79       63.01     10.79 o 
  -2   0   8      238.68      204.54      8.47 o 
  -1   0   8      284.76      320.01      5.79 o 
   0   0   8       30.13       49.84      9.33 o 
   1   0   8      481.66      417.67     15.99 o 
   2   0   8      237.79      252.94     14.04 o 
   3   0   8       13.68       10.30      2.93 o 
   4   0   8       32.71       19.53      5.70 o 
   5   0   8       25.09       17.35      7.20 o 
   6   0   8        2.82        2.36      5.18 o 
   7   0   8        1.08        0.00      4.71 o 
   8   0   8      102.99      115.33     11.82 o 
   9   0   8       31.72        0.27      7.73 o 
 -10   1   8        2.17        3.32      5.65 o 
  -9   1   8       12.89       12.89      6.86 o 
  -8   1   8        6.90        5.86     11.99 o 
  -7   1   8        7.96        6.93      6.01 o 
  -6   1   8       49.30       47.73      6.12 o 
  -5   1   8       78.36       82.73      6.78 o 
  -4   1   8        2.05       12.18      5.18 o 
  -3   1   8        3.80       21.46      9.13 o 
  -2   1   8      945.92      956.19     23.09 o 
  -1   1   8      293.41      249.63      4.05 o 
   0   1   8       34.61       22.39      8.53 o 
   1   1   8      143.88      112.40      7.82 o 
   2   1   8       11.66       14.79      5.84 o 
   3   1   8        0.17        2.47      3.00 o 
   4   1   8       51.45       45.36     10.53 o 
   5   1   8      171.37      149.89      6.12 o 
   6   1   8        1.12        2.67      8.26 o 
   7   1   8        0.44        0.00      3.70 o 
   8   1   8        0.30        5.29      5.00 o 
   9   1   8        1.22        0.00      7.73 o 
 -10   2   8        8.63        8.23      7.14 o 
  -9   2   8       28.51       31.94     11.38 o 
  -8   2   8       19.04       16.35      5.51 o 
  -7   2   8       76.51       89.99      9.33 o 
  -6   2   8      109.62      102.59      5.86 o 
  -5   2   8     1547.58     1519.47     20.64 o 
  -4   2   8      574.58      618.24     11.14 o 
  -3   2   8       12.46       17.40      4.44 o 
  -2   2   8       31.21       37.32      4.53 o 
  -1   2   8       14.50       19.99     13.86 o 
   0   2   8       26.26       21.06     14.39 o 
   1   2   8      344.49      371.26     36.38 o 
   2   2   8       29.77       33.11      8.15 o 
   3   2   8      135.28       89.56     18.66 o 
   4   2   8      114.91       89.02     19.46 o 
   5   2   8      255.71      278.53     24.52 o 
   6   2   8      148.13      191.38     23.72 o 
   7   2   8        1.77        0.00     13.33 o 
   8   2   8        3.40        0.00     13.59 o 
  -9   3   8        0.57        0.00      4.53 o 
  -8   3   8        0.09        0.00      4.28 o 
  -7   3   8       20.31       15.60      3.90 o 
  -6   3   8      131.67      192.85      6.63 o 
  -5   3   8      475.01      451.13     11.08 o 
  -4   3   8      720.47      787.43     16.27 o 
  -3   3   8      191.02      175.52      8.53 o 
  -2   3   8        0.96        1.41      3.06 o 
  -1   3   8      581.08      737.25     29.59 o 
   0   3   8      146.89      158.93     13.47 o 
   1   3   8        5.36        1.25      6.62 o 
   2   3   8       19.06       15.28      1.87 o 
   3   3   8      141.36      130.87     13.33 o 
   4   3   8       52.20       77.56     12.53 o 
   5   3   8       39.28       27.45     19.19 o 
   6   3   8       39.98       39.45     20.52 o 
   7   3   8        7.04        0.00      8.80 o 
   8   3   8        2.23        0.00      8.00 o 
  -9   4   8        3.70        2.15      5.73 o 
  -8   4   8       66.54       47.52     28.65 o 
  -7   4   8       24.73       26.15      6.13 o 
  -6   4   8       46.23       59.38      8.73 o 
  -5   4   8       27.61       15.67      4.23 o 
  -4   4   8       45.60       42.81      4.32 o 
  -3   4   8       35.12       61.77      5.42 o 
  -2   4   8       96.65      115.42      5.02 o 
  -1   4   8      463.36      496.60     27.19 o 
   0   4   8      626.59      649.24     17.19 o 
   1   4   8       31.47       23.83      1.80 o 
   2   4   8      132.27      107.14      7.86 o 
   3   4   8      589.27      631.70     23.19 o 
   4   4   8      123.19      123.67     14.66 o 
   5   4   8        4.80        0.00     19.19 o 
   6   4   8       24.49        5.06     11.46 o 
   7   4   8       12.12        0.00     11.46 o 
   8   4   8        5.38        0.00     16.79 o 
  -9   5   8       29.57       23.31     15.86 o 
  -8   5   8       38.30       59.70      8.00 o 
  -7   5   8       36.95       27.19      6.21 o 
  -6   5   8       18.21       13.01      5.35 o 
  -5   5   8        1.45        0.00      4.74 o 
  -4   5   8       14.71       22.60      6.40 o 
  -3   5   8      347.99      415.31     13.02 o 
  -2   5   8       11.17        6.06      3.06 o 
  -1   5   8      526.93      532.66     46.24 o 
   0   5   8        6.65        0.00     10.00 o 
   1   5   8      331.63      324.26     54.64 o 
   2   5   8        1.02        0.00      3.26 o 
   3   5   8        0.43        0.20      3.62 o 
   4   5   8        0.00        0.00     11.99 o 
   5   5   8        8.53        0.00     16.26 o 
   6   5   8        4.93       28.25     14.39 o 
   7   5   8        2.23        4.80     21.32 o 
  -9   6   8        7.74        0.00     10.40 o 
  -8   6   8        0.11        0.00      5.05 o 
  -7   6   8       11.53        9.14      3.44 o 
  -6   6   8        0.06        0.31      3.56 o 
  -5   6   8        1.91        0.00      5.50 o 
  -4   6   8      109.26      109.79      4.81 o 
  -3   6   8        6.82       10.20      3.86 o 
  -2   6   8       11.76        4.82      5.24 o 
  -1   6   8      508.82      631.22     19.32 o 
   0   6   8      436.51      498.54     29.45 o 
   1   6   8      457.07      358.36     66.90 o 
   2   6   8      482.43      507.59     11.49 o 
   3   6   8        8.06        5.43      5.12 o 
   4   6   8       99.63      102.88     16.26 o 
   5   6   8        0.63       26.92     14.39 o 
   6   6   8        1.35        7.46     13.59 o 
   7   6   8        7.97       33.58     16.53 o 
  -8   7   8        9.74        8.50      4.14 o 
  -7   7   8        2.57        0.00      4.10 o 
  -6   7   8       29.20       34.93      5.09 o 
  -5   7   8       78.14       70.35     10.11 o 
  -4   7   8       15.20       20.25      4.38 o 
  -3   7   8       70.71       83.54      6.44 o 
  -2   7   8        8.71        6.99      6.75 o 
  -1   7   8      211.56      230.66     16.66 o 
   0   7   8       63.16       46.55      5.68 o 
   1   7   8       83.45       74.32     17.19 o 
   2   7   8      145.85      116.79     17.72 o 
   3   7   8       14.63       19.84     11.19 o 
   4   7   8       82.90       95.10      5.55 o 
   5   7   8        0.01       10.40     14.39 o 
   6   7   8        3.08        9.06     24.79 o 
  -8   8   8       15.62        0.53     10.40 o 
  -7   8   8        2.27        2.79      3.74 o 
  -6   8   8       11.55       12.51      3.99 o 
  -5   8   8       22.96       12.04      4.48 o 
  -4   8   8       35.48       42.77      5.56 o 
  -3   8   8       71.24      107.02     24.52 o 
  -2   8   8        7.69        6.42      6.95 o 
  -1   8   8        8.86        0.00      3.52 o 
   0   8   8       46.07       31.57     11.09 o 
   1   8   8      131.57      104.13     27.99 o 
   2   8   8        0.66        3.96      5.33 o 
   3   8   8        1.04        2.07      5.82 o 
   4   8   8       62.62       72.43      8.08 o 
   5   8   8        0.01        0.00      8.13 o 
  -7   9   8        0.03        2.93     10.13 o 
  -6   9   8       40.04       42.46      4.24 o 
  -5   9   8        8.89        8.39      5.58 o 
  -4   9   8        0.31        0.00      3.54 o 
  -3   9   8        1.22        5.69      6.20 o 
  -2   9   8        0.10        0.00      5.29 o 
  -1   9   8        6.81        5.63      3.94 o 
   0   9   8        2.11        3.50      5.64 o 
   1   9   8        4.88        0.38      5.02 o 
   2   9   8       47.45       26.82     17.06 o 
   3   9   8        6.41        5.74      6.35 o 
   4   9   8       22.56       23.19     16.26 o 
  -6  10   8        4.84       10.29      5.51 o 
  -5  10   8       48.71       53.34      6.26 o 
  -4  10   8       24.29       21.21      9.14 o 
  -3  10   8       33.34       31.54      6.59 o 
  -2  10   8       19.67       31.33      8.76 o 
  -1  10   8       23.16       23.94      6.12 o 
   0  10   8        6.09        1.87      5.23 o 
   1  10   8        0.74        0.75      4.92 o 
   2  10   8        1.75       20.79     21.86 o 
   3  10   8        7.58       18.92     23.46 o 
  -5  11   8        9.36        1.95      4.29 o 
  -4  11   8        5.78        9.83      5.31 o 
  -3  11   8        2.12        9.65      7.62 o 
  -2  11   8        0.28        2.20     12.93 o 
  -1  11   8        4.80       10.08      6.90 o 
   0  11   8       12.98       29.85     11.46 o 
   1  11   8        0.04       10.40     11.19 o 
  -1 -16   9        1.12        0.00      6.73 o 
   0 -16   9        0.67        0.00      5.97 o 
   1 -16   9       50.93       48.81      6.23 o 
   2 -16   9       34.95       36.56      6.85 o 
   3 -16   9      152.64      168.09     25.28 o 
   4 -16   9        1.71        0.00     23.19 o 
  -3 -15   9        3.27        0.47      8.19 o 
  -2 -15   9       41.67       29.50     16.92 o 
  -1 -15   9        6.67        5.94      6.65 o 
   0 -15   9       14.69        8.16      7.02 o 
   1 -15   9        4.65        0.00      5.82 o 
   2 -15   9       25.68       19.55      6.37 o 
   3 -15   9        9.58        9.95      6.83 o 
   4 -15   9        1.74        4.88      3.77 o 
   5 -15   9       15.75       10.40     22.12 o 
  -4 -14   9       28.53       25.50     15.86 o 
  -3 -14   9       23.73       29.08     12.13 o 
  -2 -14   9        4.54        1.75      7.39 o 
  -1 -14   9        1.09        0.00      6.73 o 
   0 -14   9        0.61        2.36      5.31 o 
   1 -14   9      301.39      336.17     12.54 o 
   2 -14   9        6.97        6.35      6.40 o 
   3 -14   9      116.58      102.02      7.08 o 
   4 -14   9        0.73        0.08      6.36 o 
   5 -14   9       29.24       22.92     22.12 o 
   6 -14   9        4.05        0.00     21.86 o 
  -5 -13   9       11.04        0.00     14.32 o 
  -4 -13   9       25.42       16.05     17.19 o 
  -3 -13   9       29.94       12.54      7.69 o 
  -2 -13   9       21.79       25.70      9.84 o 
  -1 -13   9        1.41        6.90      6.67 o 
   0 -13   9        9.88       10.30      6.44 o 
   1 -13   9      366.56      419.09     10.60 o 
   2 -13   9       18.47       19.44      5.51 o 
   3 -13   9       28.77       28.91      5.46 o 
   4 -13   9        0.98        0.67      3.25 o 
   5 -13   9        3.34        1.03      2.97 o 
   6 -13   9       60.96      100.19     11.49 o 
   7 -13   9        3.23        0.80     10.66 o 
  -6 -12   9       66.91       32.47     32.65 o 
  -5 -12   9        3.42        0.00     15.64 o 
  -4 -12   9       77.79      146.00     15.49 o 
  -3 -12   9       20.17        8.11     11.19 o 
  -2 -12   9      178.50      189.90      9.68 o 
  -1 -12   9        9.90        9.40      6.60 o 
   0 -12   9      100.19      134.22      8.45 o 
   1 -12   9       39.97       34.84      7.16 o 
   2 -12   9       21.23       24.07      6.52 o 
   3 -12   9       51.18       37.98      6.89 o 
   4 -12   9       47.16       67.34      5.99 o 
   5 -12   9        2.29        0.33      2.22 o 
   6 -12   9       13.13        5.42      9.12 o 
   7 -12   9        0.05        0.00      9.86 o 
   8 -12   9        2.15        0.00     10.66 o 
  -7 -11   9        4.09        0.00     10.49 o 
  -6 -11   9        0.16        0.17     10.04 o 
  -5 -11   9        3.08        5.97      9.32 o 
  -4 -11   9        0.13        3.02      8.20 o 
  -3 -11   9       52.09       50.52     34.92 o 
  -2 -11   9      134.54      140.41     12.48 o 
  -1 -11   9      301.66      276.20     11.89 o 
   0 -11   9      340.02      354.55     11.96 o 
   1 -11   9      144.75      141.21      7.38 o 
   2 -11   9       39.68       34.64      6.61 o 
   3 -11   9       32.79       39.49      9.68 o 
   4 -11   9        0.38        6.83      2.97 o 
   5 -11   9       92.05       90.92      8.01 o 
   6 -11   9        1.35        1.34      2.29 o 
   7 -11   9       23.23        4.00      9.86 o 
   8 -11   9       10.19        0.27      8.80 o 
  -7 -10   9        0.30        4.93     16.40 o 
  -6 -10   9       47.26      102.77     13.00 o 
  -5 -10   9        1.82        2.68     10.45 o 
  -4 -10   9      107.18       61.38     39.85 o 
  -3 -10   9        6.70        4.57      7.53 o 
  -2 -10   9      419.81      417.24     26.65 o 
  -1 -10   9       74.66       85.34      6.88 o 
   0 -10   9        9.27       15.59      5.54 o 
   1 -10   9       46.31       55.46      5.29 o 
   2 -10   9      345.82      398.69      9.56 o 
   3 -10   9       17.57       16.21      5.33 o 
   4 -10   9       26.69       26.61      3.30 o 
   5 -10   9       36.43       22.83      4.60 o 
   6 -10   9        1.77        0.00      3.18 o 
   7 -10   9      147.61      161.52     14.93 o 
   8 -10   9       25.74       42.91     12.53 o 
  -8  -9   9        2.37        0.00      8.46 o 
  -7  -9   9        1.56        1.36     10.12 o 
  -6  -9   9       30.20        7.38      9.14 o 
  -5  -9   9       19.93       28.61     26.65 o 
  -4  -9   9        9.11        9.56      9.62 o 
  -3  -9   9        3.13        0.00     10.40 o 
  -2  -9   9       51.13       45.08     11.19 o 
  -1  -9   9        3.25        0.00      6.01 o 
   0  -9   9       32.17       23.96      4.95 o 
   1  -9   9      133.39      164.07      6.94 o 
   2  -9   9      273.81      295.85     10.41 o 
   3  -9   9       21.37       23.08      5.50 o 
   4  -9   9       23.76       28.60      4.34 o 
   5  -9   9        2.55        3.37      5.43 o 
   6  -9   9       25.89       27.14      3.56 o 
   7  -9   9      148.51      176.51     34.25 o 
   8  -9   9      269.79      264.67     17.86 o 
   9  -9   9      387.51      507.23     24.26 o 
  -8  -8   9        7.68        9.98     11.75 o 
  -7  -8   9        3.26       11.45     15.45 o 
  -6  -8   9        0.46        0.00      9.60 o 
  -5  -8   9       31.10       15.23     15.73 o 
  -4  -8   9       22.67        2.03      7.15 o 
  -3  -8   9      121.06      153.83     12.82 o 
  -2  -8   9       47.14       56.07     13.62 o 
  -1  -8   9       46.18       61.80      6.63 o 
   0  -8   9       63.22       77.44      6.19 o 
   1  -8   9        2.20       10.09      6.42 o 
   2  -8   9       88.34       87.08      4.82 o 
   3  -8   9      194.50      216.06      6.40 o 
   4  -8   9       38.50       29.68      4.51 o 
   5  -8   9       30.13       22.48      4.94 o 
   6  -8   9       17.30       23.46      6.09 o 
   7  -8   9       24.33        3.28      3.61 o 
   8  -8   9        0.08        4.26      8.80 o 
   9  -8   9        7.95        0.00      9.60 o 
  -8  -7   9        0.00        0.00      8.75 o 
  -7  -7   9        5.17        2.59      9.15 o 
  -6  -7   9       68.60       53.94     41.71 o 
  -5  -7   9       68.29       92.40     13.33 o 
  -4  -7   9       79.62       60.48      9.10 o 
  -3  -7   9      100.56      102.58     15.18 o 
  -2  -7   9      217.43      218.04     12.57 o 
  -1  -7   9        0.77        5.23      5.64 o 
   0  -7   9       40.09       69.63     12.45 o 
   1  -7   9        8.16        6.93      3.53 o 
   2  -7   9        1.32        3.73      4.53 o 
   3  -7   9       28.15       29.38     14.00 o 
   4  -7   9       14.44       10.90      3.63 o 
   5  -7   9       45.96       50.88      5.98 o 
   6  -7   9       60.70       55.72      5.43 o 
   7  -7   9      114.23      112.58     14.85 o 
   8  -7   9      191.65      165.41     24.04 o 
   9  -7   9        0.99        0.00      8.80 o 
  -9  -6   9        0.41        0.00      8.10 o 
  -8  -6   9       43.08       39.22      9.78 o 
  -7  -6   9       28.37       30.51     10.93 o 
  -6  -6   9       49.91       35.72      9.04 o 
  -5  -6   9       22.49       28.32      8.47 o 
  -4  -6   9      708.74      533.86     19.46 o 
  -3  -6   9      166.08      170.17     15.06 o 
  -2  -6   9        6.58        4.78      6.12 o 
  -1  -6   9        0.99        3.23      5.27 o 
   0  -6   9        3.29        4.90      3.72 o 
   1  -6   9       18.22       11.90      4.91 o 
   2  -6   9       60.10       78.64      4.38 o 
   3  -6   9      219.02      220.68      5.25 o 
   4  -6   9      112.45      132.75      7.47 o 
   5  -6   9       98.88      122.45      7.55 o 
   6  -6   9       52.91       49.95      5.45 o 
   7  -6   9        7.95        8.32      3.97 o 
   8  -6   9        3.60        2.44      3.57 o 
   9  -6   9        0.91        0.00      7.73 o 
  -9  -5   9       18.30        0.39      7.25 o 
  -8  -5   9      136.75      146.29     11.30 o 
  -7  -5   9        0.11        0.00      8.15 o 
  -6  -5   9       75.84       37.10     10.36 o 
  -5  -5   9      161.98      148.46     10.27 o 
  -4  -5   9      800.83      659.81     16.30 o 
  -3  -5   9       25.64       25.45      7.16 o 
  -2  -5   9      273.82      304.15     10.72 o 
  -1  -5   9      277.60      276.39     10.07 o 
   0  -5   9      175.82      172.33      5.49 o 
   1  -5   9       21.34       10.56      5.88 o 
   2  -5   9        6.78        0.00      3.09 o 
   3  -5   9       91.23       90.41      5.79 o 
   4  -5   9       79.06       76.45      5.19 o 
   5  -5   9      125.08      139.90      6.42 o 
   6  -5   9        0.66        7.84      5.21 o 
   7  -5   9        0.86        3.16      4.89 o 
   8  -5   9        0.51        0.00      3.20 o 
   9  -5   9        0.71        0.01      3.00 o 
  -9  -4   9        0.01        0.02      6.21 o 
  -8  -4   9       67.58       49.25     32.65 o 
  -7  -4   9       52.87       46.85     10.53 o 
  -6  -4   9       16.98       10.25      8.93 o 
  -5  -4   9      148.68      178.63     21.06 o 
  -4  -4   9      137.75      124.26     11.10 o 
  -3  -4   9      140.87      101.72     13.84 o 
  -2  -4   9      163.72      178.25     11.04 o 
  -1  -4   9      339.01      323.68     12.18 o 
   0  -4   9        7.52        3.69      4.01 o 
   1  -4   9      524.68      615.33      9.67 o 
   2  -4   9       31.84       22.98     10.13 o 
   3  -4   9       12.98        3.57      4.32 o 
   4  -4   9       21.39       20.69      4.71 o 
   5  -4   9       17.71       14.71      6.42 o 
   6  -4   9      105.32      132.60      5.83 o 
   7  -4   9       73.37       94.37      5.97 o 
   8  -4   9       29.70       22.04      6.55 o 
   9  -4   9        1.05        0.04      3.88 o 
  -9  -3   9       81.46       93.68     12.17 o 
  -8  -3   9        4.22        0.00      7.02 o 
  -7  -3   9      142.32      134.97     11.42 o 
  -6  -3   9      591.87      539.30     17.58 o 
  -5  -3   9      578.99      518.94     14.04 o 
  -4  -3   9      337.05      378.60     12.34 o 
  -3  -3   9        0.11        2.01      6.30 o 
  -2  -3   9       16.45        0.80     11.59 o 
  -1  -3   9       55.33       60.72      6.97 o 
   0  -3   9      765.52      772.26     10.76 o 
   1  -3   9        4.97        8.69      3.24 o 
   2  -3   9       35.14       38.65     14.39 o 
   3  -3   9      461.68      469.38     10.31 o 
   4  -3   9       16.85       28.64      6.51 o 
   5  -3   9        3.69        0.00      4.59 o 
   6  -3   9       11.48        1.07      3.02 o 
   7  -3   9       79.78       87.05      6.25 o 
   8  -3   9       15.48       14.35      5.24 o 
   9  -3   9        6.72        5.23      5.10 o 
  -9  -2   9       21.72        0.53      9.78 o 
  -8  -2   9       72.02       78.63     20.26 o 
  -7  -2   9        4.78        0.00      7.22 o 
  -6  -2   9      455.44      421.99     15.73 o 
  -5  -2   9       15.99       18.66     10.93 o 
  -4  -2   9       72.37       58.30     19.72 o 
  -3  -2   9       92.21       94.15      7.91 o 
  -2  -2   9        4.86        7.48      6.78 o 
  -1  -2   9        2.59        1.01      5.85 o 
   0  -2   9     1100.03     1187.63     13.25 o 
   1  -2   9      145.60       94.09     10.66 o 
   2  -2   9        4.42       16.53     13.59 o 
   3  -2   9       48.30       59.54      4.12 o 
   4  -2   9       52.13       43.26     11.04 o 
   5  -2   9        0.01        2.34      2.93 o 
   6  -2   9      146.77      167.04      7.72 o 
   7  -2   9       19.82       20.62      5.77 o 
   8  -2   9       11.26       21.03      4.96 o 
   9  -2   9        4.81       11.78      5.73 o 
  -9  -1   9        0.28        7.56      7.20 o 
  -8  -1   9       27.65       32.15      8.50 o 
  -7  -1   9        8.59       16.80      6.40 o 
  -6  -1   9      529.29      503.50     15.18 o 
  -5  -1   9      283.19      253.48     12.12 o 
  -4  -1   9      309.33      258.57     11.83 o 
  -3  -1   9      169.03      215.67     14.61 o 
  -2  -1   9      356.87      377.85     11.20 o 
  -1  -1   9       22.65       27.23      7.65 o 
   0  -1   9       35.57       69.03     17.06 o 
   1  -1   9      394.38      380.09     23.19 o 
   2  -1   9      408.82      486.44     17.33 o 
   3  -1   9      472.69      542.41     12.75 o 
   4  -1   9       39.10       40.86      3.40 o 
   5  -1   9        7.38       12.26      5.09 o 
   6  -1   9       34.99       47.46     10.74 o 
   7  -1   9        0.40        0.20      3.59 o 
   8  -1   9       26.70       30.46      7.31 o 
   9  -1   9        0.97        0.00      6.36 o 
  -9   0   9        4.95        2.51      6.82 o 
  -8   0   9        0.57        7.95      9.32 o 
  -7   0   9       30.61       24.26      6.40 o 
  -6   0   9        8.02        0.00      8.20 o 
  -5   0   9      243.74      260.06      9.98 o 
  -4   0   9      113.17      104.86      9.52 o 
  -3   0   9      134.14      174.79     10.20 o 
  -2   0   9      162.96      169.01      8.56 o 
  -1   0   9      283.54      271.82      8.40 o 
   0   0   9      687.61      595.18     19.72 o 
   1   0   9        4.46       12.79      8.53 o 
   2   0   9      716.47      813.38     22.23 o 
   3   0   9        8.47       11.23      3.02 o 
   4   0   9      201.19      224.99      6.37 o 
   5   0   9       47.59       76.84      5.89 o 
   6   0   9       33.77       42.89      6.37 o 
   7   0   9        0.02        3.28      3.88 o 
   8   0   9        6.94       10.59      5.51 o 
   9   0   9       49.75        5.49      6.75 o 
  -9   1   9       27.10       51.09     11.19 o 
  -8   1   9       13.52        2.94     10.53 o 
  -7   1   9        3.16        6.00      5.28 o 
  -6   1   9       10.86       24.29      9.98 o 
  -5   1   9       31.26       49.33      7.88 o 
  -4   1   9      154.01      198.51     10.95 o 
  -3   1   9        0.14        0.57      2.77 o 
  -2   1   9       72.24       91.41      4.19 o 
  -1   1   9      337.77      402.21     23.72 o 
   0   1   9       20.45        9.86     14.39 o 
   1   1   9        2.84       13.70      6.40 o 
   2   1   9        2.08       13.33      6.41 o 
   3   1   9       37.05       36.26      5.15 o 
   4   1   9      180.34      197.10      9.64 o 
   5   1   9       23.13        8.14      4.15 o 
   6   1   9       11.02       12.88      8.26 o 
   7   1   9       16.69       10.99      9.60 o 
   8   1   9        5.17        0.27     13.59 o 
  -9   2   9        0.17        0.00      6.86 o 
  -8   2   9       54.95       46.80     15.61 o 
  -7   2   9       23.24       27.05      5.32 o 
  -6   2   9        1.33        0.00      4.48 o 
  -5   2   9       35.77       35.07      6.68 o 
  -4   2   9       20.75       27.64      4.98 o 
  -3   2   9      501.85      433.14      9.66 o 
  -2   2   9      309.25      358.72     15.86 o 
  -1   2   9      141.90      165.52     12.79 o 
   0   2   9       88.16      130.34     20.26 o 
   1   2   9       10.09       11.82     10.74 o 
   2   2   9       19.69        8.76      7.95 o 
   3   2   9       19.03       13.72      3.00 o 
   4   2   9       17.83       22.56     11.02 o 
   5   2   9        0.14        1.45      6.13 o 
   6   2   9       50.74       52.03      7.10 o 
   7   2   9       76.81       70.10      8.57 o 
   8   2   9        1.66        0.00      8.53 o 
  -9   3   9        1.27        0.26      3.82 o 
  -8   3   9        7.03        4.85      4.47 o 
  -7   3   9        1.96        0.00      3.45 o 
  -6   3   9        1.50        0.00      3.17 o 
  -5   3   9       72.75       84.60      5.57 o 
  -4   3   9      193.76      207.66      6.77 o 
  -3   3   9      422.17      398.45     11.59 o 
  -2   3   9      724.33      821.83     16.39 o 
  -1   3   9      827.86      734.91     16.39 o 
   0   3   9      227.25      224.53     19.86 o 
   1   3   9       94.43       81.23      8.67 o 
   2   3   9       31.45       30.96      9.39 o 
   3   3   9      881.81      994.39     15.06 o 
   4   3   9      196.69      218.83     25.32 o 
   5   3   9      245.28      270.27     18.66 o 
   6   3   9       88.83       71.97     14.93 o 
   7   3   9        0.29        0.27     15.46 o 
   8   3   9       81.68        0.00     15.99 o 
  -9   4   9        5.88        5.28      6.21 o 
  -8   4   9       32.58       58.22      6.93 o 
  -7   4   9        0.12        0.00      5.28 o 
  -6   4   9       50.97       56.89      7.24 o 
  -5   4   9       24.58       20.93      4.44 o 
  -4   4   9       46.63       35.24      4.05 o 
  -3   4   9      183.13      179.94      5.63 o 
  -2   4   9      407.62      397.30     12.04 o 
  -1   4   9      566.52      574.82     43.98 o 
   0   4   9      170.06      183.11     12.11 o 
   1   4   9        7.37       13.76     13.99 o 
   2   4   9      153.07      179.61     14.26 o 
   3   4   9      414.54      428.87     12.26 o 
   4   4   9       33.87       40.78     21.06 o 
   5   4   9      523.75      625.84     27.45 o 
   6   4   9       10.00       23.46     13.86 o 
   7   4   9       28.56       16.79     22.66 o 
  -8   5   9       28.78       36.33     13.06 o 
  -7   5   9        0.03        0.00      4.88 o 
  -6   5   9        0.21        7.40      5.44 o 
  -5   5   9        1.99        1.32      4.61 o 
  -4   5   9       17.36       23.36      3.40 o 
  -3   5   9       24.50       43.57      3.55 o 
  -2   5   9       72.40       63.90      8.42 o 
  -1   5   9        4.07        0.00      8.53 o 
   0   5   9        7.28        1.65      7.51 o 
   1   5   9       48.61       59.53     14.66 o 
   2   5   9       24.99       14.91      7.04 o 
   3   5   9       12.88        9.02      3.31 o 
   4   5   9       62.01       65.14     12.53 o 
   5   5   9        1.68       13.59     13.59 o 
   6   5   9        8.09       25.59     24.52 o 
   7   5   9       27.62       26.92     15.99 o 
  -8   6   9        6.20        5.60      3.91 o 
  -7   6   9        4.23       12.29      4.77 o 
  -6   6   9       39.65       41.49      4.84 o 
  -5   6   9        1.36        0.00      2.86 o 
  -4   6   9        0.28        5.21      5.51 o 
  -3   6   9       83.37       85.84      5.42 o 
  -2   6   9      126.77      162.20     10.63 o 
  -1   6   9       12.58       13.56      6.64 o 
   0   6   9      256.14      208.16     17.99 o 
   1   6   9       26.10       18.20      3.69 o 
   2   6   9        0.10        1.89      2.58 o 
   3   6   9        1.87        0.00      3.28 o 
   4   6   9       13.57        9.44     12.39 o 
   5   6   9       10.30        0.00     14.93 o 
   6   6   9        8.36       12.53     15.19 o 
  -8   7   9       46.67       39.71      9.60 o 
  -7   7   9        6.68        2.49      5.21 o 
  -6   7   9        0.25        0.00      4.05 o 
  -5   7   9       12.86       12.25      7.54 o 
  -4   7   9        0.44        2.78      4.17 o 
  -3   7   9       30.90       32.05      8.12 o 
  -2   7   9       39.93       44.27      9.07 o 
  -1   7   9       53.49       47.84     17.59 o 
   0   7   9       37.60       19.09     15.86 o 
   1   7   9       21.29        9.95      3.48 o 
   2   7   9       73.88       77.77     13.99 o 
   3   7   9       68.68        0.00     11.19 o 
   4   7   9       17.67       24.52     25.85 o 
   5   7   9        1.91        8.53     14.93 o 
  -7   8   9        2.00       10.42      7.80 o 
  -6   8   9        1.79        6.67      3.87 o 
  -5   8   9       27.77       43.64      4.73 o 
  -4   8   9        9.70        5.37      3.73 o 
  -3   8   9        0.78        2.34      8.45 o 
  -2   8   9       21.05       22.55      9.73 o 
  -1   8   9        1.70        4.21      6.19 o 
   0   8   9        0.41        0.00      2.51 o 
   1   8   9       21.29        1.73      6.97 o 
   2   8   9       13.59        1.07     10.66 o 
   3   8   9       25.37        0.00     12.26 o 
   4   8   9        0.23        0.00     18.66 o 
  -6   9   9        3.82        0.00      3.09 o 
  -5   9   9       26.29       34.55      6.32 o 
  -4   9   9        3.55        2.16      7.88 o 
  -3   9   9        9.77       10.94      6.89 o 
  -2   9   9        8.27        0.00     19.72 o 
  -1   9   9       11.11       22.18      9.32 o 
   0   9   9        1.95        0.00      8.00 o 
   1   9   9       53.27        0.00      7.92 o 
   2   9   9       64.67       91.69     16.79 o 
   3   9   9        0.67        0.00     10.40 o 
  -5  10   9        1.16        2.71      3.72 o 
  -4  10   9       10.03        7.33      6.66 o 
  -3  10   9        0.74        0.00      6.40 o 
  -2  10   9        4.05        9.85      8.13 o 
  -1  10   9        2.19        5.13      9.20 o 
   0  10   9        8.60        7.62     12.64 o 
   1  10   9       21.87        3.32      9.80 o 
   2  10   9       12.89        0.53     10.66 o 
  -2  11   9       21.03       32.74     10.10 o 
  -1  11   9       13.96        7.94      8.98 o 
  -1 -16  10        0.91        2.00      6.17 o 
   0 -16  10       14.97        3.93      6.40 o 
   1 -16  10        1.32        0.00      6.99 o 
   2 -16  10       81.95      105.94      7.87 o 
   3 -16  10       54.74       78.28      8.08 o 
  -2 -15  10       13.77       19.22     10.50 o 
  -1 -15  10        1.57        1.23      9.52 o 
   0 -15  10        1.86        0.40      4.23 o 
   1 -15  10       10.91        4.67      6.51 o 
   2 -15  10       52.92       70.99      9.65 o 
   3 -15  10       19.62       17.64      7.55 o 
   4 -15  10        0.48        2.85      5.51 o 
   5 -15  10        0.00       16.79     21.86 o 
  -4 -14  10       32.75       17.74     15.74 o 
  -3 -14  10        7.03        8.65      9.24 o 
  -2 -14  10        0.05        0.00      9.23 o 
  -1 -14  10        1.44        5.59      8.36 o 
   0 -14  10        1.16        0.00      9.84 o 
   1 -14  10        2.80        2.31      5.49 o 
   2 -14  10        7.68        6.57      4.80 o 
   3 -14  10       81.46      119.59      9.21 o 
   4 -14  10        0.60        1.33      4.20 o 
   5 -14  10       13.83        8.53     11.99 o 
   6 -14  10        4.44        0.00     12.26 o 
  -5 -13  10        6.64        5.86     11.97 o 
  -4 -13  10        0.21        0.76     10.49 o 
  -3 -13  10       30.04       14.16      8.90 o 
  -2 -13  10        6.88        6.72      6.65 o 
  -1 -13  10        9.39        0.00      5.32 o 
   0 -13  10       21.69       23.28      6.21 o 
   1 -13  10        1.88        7.66      7.21 o 
   2 -13  10       16.57       17.74      6.36 o 
   3 -13  10       83.53       88.64     11.21 o 
   4 -13  10       12.99       17.37      4.21 o 
   5 -13  10       12.22       19.50      6.23 o 
   6 -13  10        7.63        2.00      7.73 o 
   7 -13  10        0.01        3.47     18.92 o 
  -6 -12  10        8.78        2.40     13.86 o 
  -5 -12  10        7.46        1.07     10.25 o 
  -4 -12  10        1.91        2.86      9.94 o 
  -3 -12  10       17.55        8.81     14.29 o 
  -2 -12  10       15.47        7.87     10.40 o 
  -1 -12  10       27.51       25.08      7.28 o 
   0 -12  10      553.19      557.95     16.98 o 
   1 -12  10       46.88       69.91     13.34 o 
   2 -12  10       23.19       25.09      5.35 o 
   3 -12  10      130.93      135.54      5.85 o 
   4 -12  10        9.49        6.47      4.19 o 
   5 -12  10        9.35       11.26      7.60 o 
   6 -12  10       29.44        0.92      6.88 o 
   7 -12  10        8.54        0.00     18.12 o 
  -6 -11  10        0.10        0.13      9.19 o 
  -5 -11  10        4.83        0.00     10.82 o 
  -4 -11  10        0.12        2.12      9.80 o 
  -3 -11  10       59.72       16.90     17.99 o 
  -2 -11  10       25.38       38.78      7.11 o 
  -1 -11  10      372.32      384.13     10.74 o 
   0 -11  10       70.38       72.47      9.12 o 
   1 -11  10      553.83      537.15     12.07 o 
   2 -11  10        1.28        1.27      3.96 o 
   3 -11  10      141.38      179.17      8.43 o 
   4 -11  10       59.77       65.84      7.48 o 
   5 -11  10       20.30       18.77      5.55 o 
   6 -11  10        9.96        5.66      3.09 o 
   7 -11  10       14.08        2.67     15.46 o 
   8 -11  10        9.19        0.00     15.19 o 
  -7 -10  10       46.40        7.53     12.75 o 
  -6 -10  10       21.05        9.63     16.96 o 
  -5 -10  10       18.75        3.73      8.67 o 
  -4 -10  10        6.34        3.80      8.27 o 
  -3 -10  10      269.27      211.00     15.09 o 
  -2 -10  10      275.64      253.57     18.70 o 
  -1 -10  10      115.82      110.62     11.66 o 
   0 -10  10       94.43      116.83      7.42 o 
   1 -10  10       34.77       32.98      5.61 o 
   2 -10  10      181.80      204.89      7.37 o 
   3 -10  10        2.86        4.27      4.57 o 
   4 -10  10       18.28       33.13      7.75 o 
   5 -10  10        0.08        3.72      5.14 o 
   6 -10  10       56.67       69.18      5.77 o 
   7 -10  10       15.58        2.40      8.80 o 
   8 -10  10       30.35        5.33     10.13 o 
  -7  -9  10        0.27        0.00     10.84 o 
  -6  -9  10        0.03        2.43      8.57 o 
  -5  -9  10        5.11        1.85      9.89 o 
  -4  -9  10        0.18        0.00      9.60 o 
  -3  -9  10      628.21      609.50     36.25 o 
  -2  -9  10       45.23       51.13     10.40 o 
  -1  -9  10      288.33      265.69      9.87 o 
   0  -9  10        9.86       14.23      6.26 o 
   1  -9  10        5.10        4.77      4.35 o 
   2  -9  10       40.69       32.60      6.24 o 
   3  -9  10        0.26        0.00      2.99 o 
   4  -9  10       79.82       73.31      4.47 o 
   5  -9  10        6.48        6.34      5.23 o 
   6  -9  10       10.31        4.35      3.31 o 
   7  -9  10        4.81        2.26      2.89 o 
   8  -9  10       13.48       13.06      9.86 o 
  -8  -8  10        0.57        0.00      9.02 o 
  -7  -8  10       33.04       42.77     19.72 o 
  -6  -8  10        5.68       18.25      9.51 o 
  -5  -8  10        6.58        6.19     10.15 o 
  -4  -8  10        4.38        0.00      9.00 o 
  -3  -8  10       68.75       67.55      9.70 o 
  -2  -8  10      113.29      127.54     11.93 o 
  -1  -8  10       74.43      107.81      9.02 o 
   0  -8  10      225.84      212.32      8.27 o 
   1  -8  10       80.17       58.76      5.42 o 
   2  -8  10      187.36      204.38     12.55 o 
   3  -8  10      120.72      127.09      5.28 o 
   4  -8  10       81.76       89.69      5.16 o 
   5  -8  10       52.20       71.43      7.24 o 
   6  -8  10       26.19       26.73      6.01 o 
   7  -8  10       81.60       83.52      7.06 o 
   8  -8  10        4.95       11.46      9.33 o 
   9  -8  10        3.03        0.00      8.53 o 
  -8  -7  10      119.89      130.32     36.12 o 
  -7  -7  10        6.09        2.33     13.10 o 
  -6  -7  10       37.87       27.57     11.70 o 
  -5  -7  10       63.23       58.60     12.31 o 
  -4  -7  10       92.72       65.35     11.91 o 
  -3  -7  10       13.07       32.11      8.66 o 
  -2  -7  10        0.11        2.25      6.12 o 
  -1  -7  10       69.61       79.48      6.49 o 
   0  -7  10        2.47        6.07      4.74 o 
   1  -7  10        1.09        0.00      3.96 o 
   2  -7  10       53.37       63.81      5.39 o 
   3  -7  10       11.78        8.68      5.68 o 
   4  -7  10      130.54      140.65      8.46 o 
   5  -7  10        4.38        3.36      4.88 o 
   6  -7  10       12.15       10.36      3.40 o 
   7  -7  10        5.00        3.89      3.46 o 
   8  -7  10        0.30        0.00      2.97 o 
   9  -7  10        8.95       18.92      9.60 o 
  -8  -6  10       14.95        9.84     10.41 o 
  -7  -6  10       14.22       16.34     14.88 o 
  -6  -6  10        7.38       18.58     10.82 o 
  -5  -6  10      164.30      189.59     11.87 o 
  -4  -6  10       63.01       62.07     15.25 o 
  -3  -6  10      274.89      277.64     14.66 o 
  -2  -6  10       47.77       21.42      9.12 o 
  -1  -6  10      232.47      200.42      7.24 o 
   0  -6  10      106.18       83.73      5.53 o 
   1  -6  10       19.06       20.00      5.36 o 
   2  -6  10        2.53        0.00      3.08 o 
   3  -6  10        0.57        0.36      3.49 o 
   4  -6  10        1.58        0.56      4.03 o 
   5  -6  10       64.51       69.14      5.05 o 
   6  -6  10       54.37       56.32      4.80 o 
   7  -6  10       90.76       95.56     13.10 o 
   8  -6  10       10.89       12.95      4.01 o 
   9  -6  10        0.49       11.46      8.53 o 
  -9  -5  10        1.90        0.00      8.38 o 
  -8  -5  10        2.67        0.00      7.54 o 
  -7  -5  10        0.77       11.04     13.55 o 
  -6  -5  10        0.38        0.00     11.94 o 
  -5  -5  10        0.99        0.00      7.34 o 
  -4  -5  10      365.82      416.11     16.42 o 
  -3  -5  10     1172.20     1147.46     31.72 o 
  -2  -5  10       27.67       23.19      8.60 o 
  -1  -5  10        8.89        4.47      3.61 o 
   0  -5  10      176.19      179.14      6.84 o 
   1  -5  10       29.06       21.69      3.45 o 
   2  -5  10      359.06      361.88      7.37 o 
   3  -5  10       53.84       51.44      9.06 o 
   4  -5  10       68.86       81.59      8.13 o 
   5  -5  10       78.55       73.90      5.51 o 
   6  -5  10        3.09        0.33      2.72 o 
   7  -5  10       87.55       94.64      6.38 o 
   8  -5  10        1.33        3.20      3.66 o 
   9  -5  10        8.26        6.31      8.46 o 
  -9  -4  10       30.90        0.16      7.10 o 
  -8  -4  10        5.90        0.00     12.32 o 
  -7  -4  10       31.34       15.21     13.18 o 
  -6  -4  10       79.85      113.34     13.06 o 
  -5  -4  10       35.23       38.83      9.94 o 
  -4  -4  10       61.24       47.86     10.21 o 
  -3  -4  10     1127.95     1091.41     23.59 o 
  -2  -4  10        0.14        3.20      6.89 o 
  -1  -4  10        1.59        0.00      2.71 o 
   0  -4  10      235.86      221.87      7.07 o 
   1  -4  10       85.08      100.84      5.03 o 
   2  -4  10       28.67       16.81      7.33 o 
   3  -4  10      371.16      374.49     15.99 o 
   4  -4  10       93.41       98.59      5.68 o 
   5  -4  10       24.00       27.84      4.75 o 
   6  -4  10        6.93        3.88      3.67 o 
   7  -4  10        2.95        6.93      5.77 o 
   8  -4  10        9.54        8.63      6.10 o 
   9  -4  10        0.77        3.62      6.26 o 
  -9  -3  10       51.09       65.81     50.24 o 
  -8  -3  10        0.06       15.57     15.33 o 
  -7  -3  10       13.16        3.91     11.20 o 
  -6  -3  10       14.25       14.32      8.98 o 
  -5  -3  10        4.68        8.46      8.39 o 
  -4  -3  10       16.31       22.73      9.08 o 
  -3  -3  10        0.02        0.00      6.90 o 
  -2  -3  10      115.33      112.51     13.19 o 
  -1  -3  10      284.73      318.74     13.21 o 
   0  -3  10        0.04        2.17      3.07 o 
   1  -3  10       11.05       10.39      6.03 o 
   2  -3  10       15.29       16.53     14.93 o 
   3  -3  10       54.37       28.54     30.12 o 
   4  -3  10       67.60       60.49      3.92 o 
   5  -3  10        4.56        0.00      4.00 o 
   6  -3  10       17.95       13.01      6.24 o 
   7  -3  10        4.69        7.54      5.22 o 
   8  -3  10        1.00        4.23      4.33 o 
   9  -3  10       35.60       29.28      8.93 o 
  -9  -2  10        1.72        0.00      7.29 o 
  -8  -2  10       53.94       81.58     10.80 o 
  -7  -2  10        8.97       15.18      8.60 o 
  -6  -2  10       14.16        7.34      8.19 o 
  -5  -2  10       35.16       32.73      7.63 o 
  -4  -2  10      138.31      144.34      9.51 o 
  -3  -2  10        9.26        9.52      7.88 o 
  -2  -2  10      720.45      805.16     22.99 o 
  -1  -2  10       55.20       55.76      6.11 o 
   0  -2  10        3.00        1.88      1.55 o 
   1  -2  10      577.23      578.93     28.52 o 
   2  -2  10        6.13       24.52      9.33 o 
   3  -2  10      201.15      176.61     13.06 o 
   4  -2  10        0.70        0.93      3.82 o 
   5  -2  10        2.82        2.27      4.05 o 
   6  -2  10       21.67       20.84      8.09 o 
   7  -2  10        4.99        5.50      4.76 o 
   8  -2  10        3.06        0.96      4.96 o 
   9  -2  10        2.58       12.74      6.02 o 
  -9  -1  10        1.75        7.36      7.98 o 
  -8  -1  10        0.11        0.00      7.53 o 
  -7  -1  10        1.30        0.00      9.21 o 
  -6  -1  10        4.07       27.71      7.15 o 
  -5  -1  10        2.19        7.45      7.65 o 
  -4  -1  10       51.71       54.59     12.90 o 
  -3  -1  10       91.38       78.65      8.18 o 
  -2  -1  10      237.80      277.78     10.91 o 
  -1  -1  10       36.02       27.55      2.49 o 
   0  -1  10      296.07      354.77     17.33 o 
   1  -1  10       53.79       59.44     10.93 o 
   2  -1  10        1.22        0.27     11.46 o 
   3  -1  10      133.87      158.73     14.69 o 
   4  -1  10       21.59       16.86      3.97 o 
   5  -1  10       37.71       30.08      4.28 o 
   6  -1  10        3.65        5.85      4.52 o 
   7  -1  10       22.45       28.05      8.50 o 
   8  -1  10       12.60        8.53      6.02 o 
  -9   0  10        9.16        6.80      6.41 o 
  -8   0  10        5.18        2.83      6.80 o 
  -7   0  10       22.61       34.33     11.58 o 
  -6   0  10        4.22        6.87      6.21 o 
  -5   0  10      124.46      118.17     24.92 o 
  -4   0  10      172.04      213.76     11.86 o 
  -3   0  10     1950.89     1880.38     35.50 o 
  -2   0  10      344.27      346.79      6.94 o 
  -1   0  10       52.34       52.51     10.93 o 
   0   0  10        0.60        4.26     14.39 o 
   1   0  10       15.72       11.99      9.33 o 
   2   0  10       60.91       52.14     13.09 o 
   3   0  10       21.77       21.02      8.76 o 
   4   0  10       14.16       15.01      3.09 o 
   5   0  10        7.15        8.08      4.25 o 
   6   0  10       89.42       81.12      8.59 o 
   7   0  10      130.39      128.54      7.83 o 
   8   0  10       28.56       18.62     12.66 o 
  -9   1  10        0.47        6.40      9.86 o 
  -8   1  10        0.38        0.00      5.64 o 
  -7   1  10        0.03        5.82      6.89 o 
  -6   1  10       16.18       11.30      7.54 o 
  -5   1  10       21.75       34.80      8.52 o 
  -4   1  10       36.51       30.13      5.93 o 
  -3   1  10      184.15      181.30      5.43 o 
  -2   1  10      377.14      427.59     13.73 o 
  -1   1  10        4.30       11.19      9.60 o 
   0   1  10        0.41        7.46      9.33 o 
   1   1  10       64.80      101.47     10.73 o 
   2   1  10       81.80       94.98     18.12 o 
   3   1  10        0.42        0.53      5.60 o 
   4   1  10       83.09       68.60     12.73 o 
   5   1  10        4.71        7.15      4.00 o 
   6   1  10        1.36        1.14      4.05 o 
   7   1  10        1.92        2.54      4.88 o 
   8   1  10       18.67        3.78      7.44 o 
  -9   2  10       27.70       44.08     20.07 o 
  -8   2  10        3.41        7.49      5.15 o 
  -7   2  10        9.49       10.68      5.90 o 
  -6   2  10      100.03      100.91      8.48 o 
  -5   2  10      106.77      103.37      8.24 o 
  -4   2  10        6.09        0.56      6.53 o 
  -3   2  10       25.42       27.41      4.34 o 
  -2   2  10        0.00        1.60      2.30 o 
  -1   2  10       21.51        9.60      9.60 o 
   0   2  10      180.89      240.41     14.79 o 
   1   2  10      498.08      518.64     21.74 o 
   2   2  10       64.30       81.42     28.65 o 
   3   2  10        7.70       13.91      9.08 o 
   4   2  10      120.10       95.32     62.10 o 
   5   2  10      115.40      141.59     21.72 o 
   6   2  10       27.32       14.83      5.13 o 
   7   2  10       41.76       22.60     13.77 o 
  -8   3  10        4.20        3.30      4.00 o 
  -7   3  10       62.97       81.95     13.46 o 
  -6   3  10       13.78       10.04      6.00 o 
  -5   3  10       40.47       40.99      6.52 o 
  -4   3  10       22.78       13.33      5.46 o 
  -3   3  10       29.74       30.64      4.31 o 
  -2   3  10        0.04        1.07      8.00 o 
  -1   3  10      283.07      324.82     12.25 o 
   0   3  10        0.08        0.00      8.03 o 
   1   3  10      770.57      875.25     19.98 o 
   2   3  10       52.89       21.02     14.93 o 
   3   3  10        3.08       11.59     13.00 o 
   4   3  10       63.62       45.73      3.65 o 
   5   3  10       10.41       19.44     11.25 o 
   6   3  10       19.33        0.00     21.32 o 
   7   3  10        2.45        0.00     12.79 o 
  -8   4  10        0.47        0.73      5.07 o 
  -7   4  10        1.05        6.95      7.48 o 
  -6   4  10        1.98        1.82      6.34 o 
  -5   4  10       27.23       22.32      4.24 o 
  -4   4  10        3.36        7.40      4.98 o 
  -3   4  10        6.51        3.82      3.42 o 
  -2   4  10      137.39      164.33     11.43 o 
  -1   4  10       24.62       33.35      7.51 o 
   0   4  10       77.73       50.29     10.73 o 
   1   4  10       88.24      110.74     12.31 o 
   2   4  10      358.24      371.10     14.42 o 
   3   4  10      217.54      256.70     15.77 o 
   4   4  10      160.29      119.88     88.49 o 
   5   4  10        0.93        0.00     11.46 o 
   6   4  10       99.84      110.35     29.59 o 
  -8   5  10        2.96        0.00      4.24 o 
  -7   5  10        4.35        7.06      7.62 o 
  -6   5  10       24.36       36.04      5.12 o 
  -5   5  10        1.48        3.71      5.12 o 
  -4   5  10       55.84       68.09      5.59 o 
  -3   5  10       52.58       27.91      6.05 o 
  -2   5  10        8.60        8.90      6.26 o 
  -1   5  10        8.52       10.28     11.31 o 
   0   5  10       13.34        6.80      8.56 o 
   1   5  10       28.79       11.10     15.46 o 
   2   5  10        7.86        0.00      8.23 o 
   3   5  10      142.64      149.02     16.53 o 
   4   5  10      182.87      214.83     19.99 o 
   5   5  10        6.38        0.00     23.19 o 
   6   5  10        9.91       18.12     15.19 o 
  -7   6  10        0.50       11.34      5.22 o 
  -6   6  10       34.13       46.19      8.53 o 
  -5   6  10        1.07        0.87      4.37 o 
  -4   6  10       23.39       22.42      4.47 o 
  -3   6  10      112.16      124.22     10.53 o 
  -2   6  10       30.66       35.46     14.53 o 
  -1   6  10       18.21        8.62      8.66 o 
   0   6  10        6.75        7.26      9.06 o 
   1   6  10       19.50       17.27     17.19 o 
   2   6  10       14.60       14.66     11.10 o 
   3   6  10       23.91        0.26      7.25 o 
   4   6  10       28.67       57.57     17.06 o 
   5   6  10        3.84       21.59     26.12 o 
  -7   7  10       19.58       22.98      9.66 o 
  -6   7  10        3.32        0.00      4.49 o 
  -5   7  10        0.08        0.00      5.10 o 
  -4   7  10       23.64       18.44      4.70 o 
  -3   7  10        0.37        4.42      7.29 o 
  -2   7  10       38.66       37.22      9.60 o 
  -1   7  10       71.44       63.54     53.71 o 
   0   7  10        2.65        5.13      8.67 o 
   1   7  10        1.09        6.57      9.89 o 
   2   7  10       10.98        0.00     10.41 o 
   3   7  10        4.02        0.00     10.40 o 
   4   7  10        2.97        9.06     14.93 o 
  -6   8  10       32.91       38.41      8.99 o 
  -5   8  10       99.06      132.49      9.93 o 
  -4   8  10       13.27        5.84      9.54 o 
  -3   8  10        5.56        2.75      6.68 o 
  -2   8  10       11.51        5.86      7.63 o 
  -1   8  10        0.00        6.14      6.98 o 
   0   8  10       17.59       21.36     20.26 o 
   1   8  10       40.01        8.32     12.66 o 
   2   8  10       55.42       57.39     45.98 o 
   3   8  10        4.01        0.00     12.79 o 
  -5   9  10        0.48        0.47      3.08 o 
  -4   9  10        0.11        0.00      6.53 o 
  -3   9  10        0.19        0.99      5.50 o 
  -2   9  10       14.94        3.71     10.56 o 
  -1   9  10        1.52        0.00      7.24 o 
   0   9  10        0.45        0.00      8.27 o 
   1   9  10       15.86        0.00      9.22 o 
   2   9  10        8.18        5.15      9.42 o 
  -2  10  10      124.45      148.59     11.19 o 
  -1  10  10       61.44       67.01     12.48 o 
   1 -16  11        1.83        7.46      8.00 o 
  -2 -15  11        8.95        1.92     10.48 o 
  -1 -15  11        0.02        4.67      9.73 o 
   0 -15  11       28.51       29.57      8.20 o 
   1 -15  11       30.30       29.38      7.48 o 
   2 -15  11        2.02        8.02      5.68 o 
   3 -15  11       40.43       40.56      5.15 o 
   4 -15  11       11.18        7.65      4.08 o 
  -3 -14  11        0.95        0.00      8.88 o 
  -2 -14  11       63.60      101.49     12.05 o 
  -1 -14  11       45.43       71.22      9.62 o 
   0 -14  11       56.13       53.50      8.54 o 
   1 -14  11       23.93       32.21      7.97 o 
   2 -14  11       81.30      105.57      8.98 o 
   3 -14  11       24.66        9.90      5.13 o 
   4 -14  11       12.27        8.48      4.43 o 
   5 -14  11       21.91        3.20     11.19 o 
  -4 -13  11        0.48        0.00     11.13 o 
  -3 -13  11        4.57        0.00      7.17 o 
  -2 -13  11        8.45        6.86      8.68 o 
  -1 -13  11        0.65        0.00      7.63 o 
   0 -13  11       87.74      107.81     10.51 o 
   1 -13  11        8.15        8.03      5.77 o 
   2 -13  11       35.27       48.69      5.76 o 
   3 -13  11      236.78      290.64     12.28 o 
   4 -13  11       23.10       14.56      4.82 o 
   5 -13  11       29.82       11.14      6.80 o 
   6 -13  11        0.64        3.73     17.33 o 
  -5 -12  11        0.00        0.00     15.54 o 
  -4 -12  11       36.56       20.80     17.31 o 
  -3 -12  11       21.83       10.29      7.79 o 
  -2 -12  11       24.04       29.44      8.22 o 
  -1 -12  11        1.36        7.02      5.93 o 
   0 -12  11       87.70      101.26      7.50 o 
   1 -12  11        0.75        3.71      7.60 o 
   2 -12  11        0.07        0.94      4.58 o 
   3 -12  11       45.66       51.49      5.70 o 
   4 -12  11      214.01      283.10     13.75 o 
   5 -12  11       16.71        3.31      6.11 o 
   6 -12  11        7.84        0.00      6.50 o 
   7 -12  11        0.04        0.00     17.59 o 
  -6 -11  11        9.69       21.55     19.10 o 
  -5 -11  11        1.77        8.42     11.49 o 
  -4 -11  11       68.94       43.81     11.18 o 
  -3 -11  11        0.75        0.00     10.45 o 
  -2 -11  11       49.42       56.83     10.44 o 
  -1 -11  11      138.81      158.49     11.25 o 
   0 -11  11        9.19       14.99      7.25 o 
   1 -11  11        5.13        6.92      7.76 o 
   2 -11  11        0.87        0.00      4.94 o 
   3 -11  11       16.21       20.67      5.39 o 
   4 -11  11       25.90       31.61      4.50 o 
   5 -11  11       28.59       28.22      9.46 o 
   6 -11  11       41.80       30.66      8.54 o 
   7 -11  11        0.28        0.00     14.39 o 
  -6 -10  11       24.83       15.97     12.69 o 
  -5 -10  11        1.75        1.56      8.56 o 
  -4 -10  11       20.35       16.07     11.75 o 
  -3 -10  11      134.69      168.18     12.23 o 
  -2 -10  11       47.85       31.06      7.46 o 
  -1 -10  11        1.52        0.00      5.50 o 
   0 -10  11       56.13       42.56     12.30 o 
   1 -10  11       19.52       19.59      6.35 o 
   2 -10  11        1.27        1.84      4.21 o 
   3 -10  11        5.05        6.54      3.88 o 
   4 -10  11        3.50        2.26      3.70 o 
   5 -10  11       90.31      109.55     32.92 o 
   6 -10  11        0.17        4.28      3.71 o 
   7 -10  11        5.34        0.00     14.66 o 
   8 -10  11       10.12        1.87     14.39 o 
  -7  -9  11       32.56       20.48     13.80 o 
  -6  -9  11       16.29       10.83     17.12 o 
  -5  -9  11        0.36        0.00      9.23 o 
  -4  -9  11        1.86        0.00      8.00 o 
  -3  -9  11       21.14       21.45     10.80 o 
  -2  -9  11        0.74        3.23      6.97 o 
  -1  -9  11       20.43       19.63      6.47 o 
   0  -9  11       65.51       90.00      8.49 o 
   1  -9  11        0.02        0.00      6.74 o 
   2  -9  11        7.15       22.68     13.73 o 
   3  -9  11        5.80        4.65      4.03 o 
   4  -9  11       73.26       81.36      6.93 o 
   5  -9  11        2.89        0.00      9.60 o 
   6  -9  11       80.77       81.68      7.64 o 
   7  -9  11       21.53        8.06      3.85 o 
   8  -9  11       39.40        0.80      8.00 o 
  -7  -8  11        6.37        4.55     10.79 o 
  -6  -8  11       90.33       94.83     12.43 o 
  -5  -8  11       55.34       74.02     13.72 o 
  -4  -8  11       33.39       28.49     11.52 o 
  -3  -8  11       17.53       18.98      8.73 o 
  -2  -8  11      584.81      497.89     30.65 o 
  -1  -8  11      178.68      166.02      8.72 o 
   0  -8  11       14.34       12.28      6.43 o 
   1  -8  11        0.88        2.67      4.47 o 
   2  -8  11       41.95       50.26      9.27 o 
   3  -8  11       10.05       13.17      4.26 o 
   4  -8  11        4.45        3.72      5.35 o 
   5  -8  11       78.91       84.09      6.48 o 
   6  -8  11        5.20        0.00      3.84 o 
   7  -8  11       10.52       11.47      4.71 o 
   8  -8  11       13.18       10.93      8.80 o 
  -8  -7  11       65.86       87.90     12.16 o 
  -7  -7  11        0.39       10.87      9.48 o 
  -6  -7  11       82.33       73.89     11.50 o 
  -5  -7  11       28.30       51.97     16.96 o 
  -4  -7  11       58.00       58.32     11.33 o 
  -3  -7  11      411.78      397.81     16.99 o 
  -2  -7  11      243.69      196.64     11.20 o 
  -1  -7  11       14.40       10.67      4.91 o 
   0  -7  11       27.58       36.64      8.26 o 
   1  -7  11      265.72      246.04     10.25 o 
   2  -7  11      223.92      242.96      8.30 o 
   3  -7  11       29.46       22.85      8.00 o 
   4  -7  11       72.02       46.32     29.05 o 
   5  -7  11       33.27       29.66      8.54 o 
   6  -7  11       30.35       29.78     10.73 o 
   7  -7  11       74.09       86.16      8.21 o 
   8  -7  11        0.69        3.55      3.75 o 
  -8  -6  11        0.85        5.45     10.69 o 
  -7  -6  11        2.43        0.79      8.84 o 
  -6  -6  11      122.90      119.34     15.06 o 
  -5  -6  11       25.45       19.39     14.96 o 
  -4  -6  11        8.94       13.61      9.83 o 
  -3  -6  11      221.03      222.07     11.96 o 
  -2  -6  11      307.35      279.90     19.19 o 
  -1  -6  11       18.75       33.38      5.15 o 
   0  -6  11      265.93      307.20      7.46 o 
   1  -6  11      269.41      272.54     10.90 o 
   2  -6  11      183.93      164.83      8.38 o 
   3  -6  11      235.94      254.74      9.88 o 
   4  -6  11       12.29       14.55      6.40 o 
   5  -6  11        1.46        1.66      6.67 o 
   6  -6  11        1.26        5.23      5.52 o 
   7  -6  11        0.06        0.00      3.62 o 
   8  -6  11       20.96       18.38      3.86 o 
  -8  -5  11        0.25        1.46      8.48 o 
  -7  -5  11      153.01      181.05     14.50 o 
  -6  -5  11        7.90       15.33      8.47 o 
  -5  -5  11      321.47      321.16     16.27 o 
  -4  -5  11      834.14      711.81     21.15 o 
  -3  -5  11      189.64      199.75     13.54 o 
  -2  -5  11       48.94       47.01      8.37 o 
  -1  -5  11       29.71       37.65      4.67 o 
   0  -5  11       75.19       76.49      4.69 o 
   1  -5  11       77.32       66.48      5.71 o 
   2  -5  11      205.89      216.29     22.92 o 
   3  -5  11       13.14        8.26      8.26 o 
   4  -5  11       10.22        5.16      5.08 o 
   5  -5  11      124.82      135.17      6.66 o 
   6  -5  11        1.58        2.93      6.22 o 
   7  -5  11       13.40        3.70      3.80 o 
   8  -5  11       19.70       12.50      7.54 o 
  -8  -4  11        9.49       19.29     30.39 o 
  -7  -4  11        4.49        0.00     10.08 o 
  -6  -4  11       38.80       31.23      8.94 o 
  -5  -4  11       51.76       43.71     10.90 o 
  -4  -4  11      613.02      589.65     19.36 o 
  -3  -4  11        5.53        4.94      8.47 o 
  -2  -4  11       54.84       86.72     14.66 o 
  -1  -4  11       46.40       53.93      4.33 o 
   0  -4  11       12.21        4.66      3.64 o 
   1  -4  11        0.00        0.00      2.71 o 
   2  -4  11      724.08      791.89     24.79 o 
   3  -4  11       74.45       90.89     18.39 o 
   4  -4  11        8.53        0.00      4.16 o 
   5  -4  11       47.96       64.30      4.97 o 
   6  -4  11       32.74       29.62      5.73 o 
   7  -4  11        0.21        0.99      4.43 o 
   8  -4  11       44.91       46.63     13.82 o 
  -8  -3  11        0.08        0.00     10.79 o 
  -7  -3  11        8.38        0.00      9.73 o 
  -6  -3  11       25.36       15.74     13.19 o 
  -5  -3  11       20.25       20.93      9.46 o 
  -4  -3  11      863.42      891.35     22.43 o 
  -3  -3  11      349.00      292.29     14.49 o 
  -2  -3  11      992.02      978.90     20.52 o 
  -1  -3  11      131.22      123.01      5.92 o 
   0  -3  11      316.36      318.31      6.29 o 
   1  -3  11       85.33      115.95     21.32 o 
   2  -3  11        8.86       18.66     10.13 o 
   3  -3  11       34.56       34.92     10.40 o 
   4  -3  11      250.48      283.42     15.87 o 
   5  -3  11      112.23      104.80      6.19 o 
   6  -3  11        0.51        0.00      4.75 o 
   7  -3  11        3.50        4.02      4.50 o 
   8  -3  11       11.08       10.03      5.43 o 
  -8  -2  11       16.77        4.25      6.86 o 
  -7  -2  11        0.09       16.94     17.59 o 
  -6  -2  11        1.53        0.00      7.61 o 
  -5  -2  11        2.74        0.00     11.30 o 
  -4  -2  11      175.51      188.81     12.86 o 
  -3  -2  11       23.39       21.28      7.63 o 
  -2  -2  11       45.71       33.01      9.65 o 
  -1  -2  11      140.53      136.80      4.42 o 
   0  -2  11      207.24      171.92     23.46 o 
   1  -2  11       16.66       18.12     10.66 o 
   2  -2  11      221.28      170.85     22.66 o 
   3  -2  11       15.84       17.69      8.12 o 
   4  -2  11      148.33      169.19     11.80 o 
   5  -2  11        0.17        0.00      4.15 o 
   6  -2  11       82.71       84.55      7.34 o 
   7  -2  11       28.95       35.78      6.74 o 
   8  -2  11       21.81       15.87      5.79 o 
  -8  -1  11       14.74       34.77     27.72 o 
  -7  -1  11       57.37       47.23     30.12 o 
  -6  -1  11       46.19       67.33     14.29 o 
  -5  -1  11        7.93        0.42      5.64 o 
  -4  -1  11       50.31      104.79      9.48 o 
  -3  -1  11      273.11      284.93     11.86 o 
  -2  -1  11       66.93       91.32      9.13 o 
  -1  -1  11        5.95       10.40     10.40 o 
   0  -1  11       13.96       36.78     11.73 o 
   1  -1  11      239.38      266.81     25.59 o 
   2  -1  11       33.42       16.26     10.66 o 
   3  -1  11        0.91        4.86      7.54 o 
   4  -1  11        1.43        0.01      2.83 o 
   5  -1  11        5.55        0.40      2.81 o 
   6  -1  11      113.83      122.95      7.90 o 
   7  -1  11        9.86        7.58      5.22 o 
   8  -1  11        5.34       15.87      7.57 o 
  -8   0  11        2.44       12.26      9.86 o 
  -7   0  11        1.56        8.20     11.02 o 
  -6   0  11      125.53      167.79     23.99 o 
  -5   0  11        9.68       14.45      8.52 o 
  -4   0  11       11.30       17.56      8.92 o 
  -3   0  11      109.93      128.26      6.31 o 
  -2   0  11      123.60      139.49     14.66 o 
  -1   0  11      952.10      993.66     29.05 o 
   0   0  11      241.78      224.16     16.53 o 
   1   0  11      188.55      184.71     24.79 o 
   2   0  11      123.22      140.27     10.27 o 
   3   0  11       10.31       13.77      7.62 o 
   4   0  11        9.92       11.73      8.53 o 
   5   0  11       46.99       46.06     10.23 o 
   6   0  11        0.99       18.31     10.66 o 
   7   0  11        4.88        7.78      7.44 o 
  -8   1  11       22.89        0.05      3.37 o 
  -7   1  11        4.03        5.86      4.36 o 
  -6   1  11       48.07       81.37      8.63 o 
  -5   1  11        8.93       14.11      4.00 o 
  -4   1  11        0.05        0.00      3.80 o 
  -3   1  11       32.73       31.84      7.46 o 
  -2   1  11      285.60      278.00     24.52 o 
  -1   1  11      281.30      295.33     27.45 o 
   0   1  11      466.12      543.21     22.39 o 
   1   1  11      781.13      877.95     39.85 o 
   2   1  11      127.03      159.44     11.01 o 
   3   1  11        1.64        4.99      7.07 o 
   4   1  11       39.82       50.77     10.93 o 
   5   1  11      490.11      576.60     28.25 o 
   6   1  11      223.37      276.40     20.73 o 
   7   1  11      125.38      143.61     14.93 o 
  -8   2  11       11.27        8.99     10.03 o 
  -7   2  11       32.35       24.79      9.61 o 
  -6   2  11       51.01       51.79     14.99 o 
  -5   2  11        1.43        0.00      3.20 o 
  -4   2  11      109.85      116.00      5.16 o 
  -3   2  11       13.78       21.91      3.65 o 
  -2   2  11       10.50       22.39     18.66 o 
  -1   2  11      155.69      189.78     25.59 o 
   0   2  11      263.02      268.63     12.42 o 
   1   2  11      132.43      101.55     14.39 o 
   2   2  11      124.74      116.33     17.15 o 
   3   2  11       15.21       18.57     10.04 o 
   4   2  11       30.64       40.01     11.38 o 
   5   2  11      145.30      163.70     14.89 o 
   6   2  11       19.12       25.98     18.39 o 
   7   2  11      128.90      154.16     15.63 o 
  -8   3  11       24.54       31.41     11.19 o 
  -7   3  11       16.61       22.39      7.15 o 
  -6   3  11       19.26       23.69      7.79 o 
  -5   3  11        0.00        1.64      3.60 o 
  -4   3  11        8.77        9.22      4.82 o 
  -3   3  11        1.07        0.00     14.66 o 
  -2   3  11        2.37        0.00     16.53 o 
  -1   3  11        2.90        0.70     10.07 o 
   0   3  11       57.85       63.32     10.26 o 
   1   3  11       18.79        5.43      7.72 o 
   2   3  11       50.95       44.82      9.52 o 
   3   3  11       22.14       20.92     12.39 o 
   4   3  11       34.09       37.07      9.98 o 
   5   3  11        0.28        8.54     14.31 o 
   6   3  11       61.54       73.61     20.52 o 
  -7   4  11       30.57       54.01     13.99 o 
  -6   4  11       35.80       57.08      8.69 o 
  -5   4  11        6.40        1.77      4.93 o 
  -4   4  11       58.08       84.06      6.09 o 
  -3   4  11        5.12        1.82      5.33 o 
  -2   4  11        0.41        2.14     11.86 o 
  -1   4  11       11.31        3.66      6.75 o 
   0   4  11      131.98      134.07     12.96 o 
   1   4  11       50.11       54.40     36.65 o 
   2   4  11      164.02      194.76     12.72 o 
   3   4  11        1.15        5.70     10.79 o 
   4   4  11        0.40        0.00     10.57 o 
   5   4  11       23.39       30.22     13.03 o 
   6   4  11        4.92        4.92      9.32 o 
  -7   5  11       30.26       49.59     13.99 o 
  -6   5  11       32.13       37.76      7.73 o 
  -5   5  11        2.19        3.52      4.44 o 
  -4   5  11        3.97       11.99      4.45 o 
  -3   5  11        0.56        0.00      7.04 o 
  -2   5  11        2.98        0.00      7.64 o 
  -1   5  11       31.67       36.46     10.35 o 
   0   5  11        3.76        0.00      8.67 o 
   1   5  11        5.23        4.64      9.05 o 
   2   5  11        7.72        1.45      8.71 o 
   3   5  11        0.00        0.00     10.63 o 
   4   5  11       10.20        3.50     29.05 o 
   5   5  11        6.14        0.00      9.46 o 
  -6   6  11        3.37        9.21      4.61 o 
  -5   6  11        0.00        0.00      4.88 o 
  -4   6  11        8.85        6.12      4.49 o 
  -3   6  11        4.45        2.67      5.95 o 
  -2   6  11       19.48        5.91      9.46 o 
  -1   6  11       11.40        9.27      9.73 o 
   0   6  11        1.95        1.45      7.95 o 
   1   6  11       10.80        9.75     10.13 o 
   2   6  11        3.62        0.80     12.62 o 
   3   6  11        3.27       12.47     16.30 o 
   4   6  11        6.58       19.06     10.93 o 
  -6   7  11       66.86       86.85      6.83 o 
  -5   7  11        9.79        9.76      8.00 o 
  -4   7  11        3.06        6.66      8.00 o 
  -3   7  11       26.31       15.67     12.66 o 
  -2   7  11        7.11        4.53      8.32 o 
  -1   7  11        1.51        4.83     11.64 o 
   0   7  11       16.59        4.68      9.66 o 
   1   7  11        3.38       19.22     15.46 o 
   2   7  11        9.88       16.74     14.13 o 
   3   7  11        7.54        0.24     10.62 o 
  -4   8  11       50.30       29.71     25.72 o 
  -3   8  11        0.02        0.00      6.33 o 
  -2   8  11        0.38        8.31      8.17 o 
  -1   8  11       10.03        5.80      7.62 o 
   0   8  11        1.89        0.25      8.62 o 
   1   8  11       19.96       12.75     11.58 o 
   2   8  11        3.10        8.04     11.78 o 
  -2   9  11        5.83        0.00      7.98 o 
  -1   9  11       55.37       62.93     10.17 o 
  -1 -15  12       51.15       38.22     12.48 o 
   0 -15  12       26.31       22.10     10.99 o 
   1 -15  12        1.39        0.00      8.31 o 
   2 -15  12       38.33       51.72      7.20 o 
   3 -15  12        0.15        0.00      6.23 o 
  -2 -14  12        0.52        0.78     10.14 o 
  -1 -14  12        0.37        0.00      8.26 o 
   0 -14  12       28.70       37.88      9.86 o 
   1 -14  12       38.91       51.03      7.17 o 
   2 -14  12      412.87      444.94     14.23 o 
   3 -14  12       24.51       28.16      6.31 o 
   4 -14  12       23.38       34.07      7.38 o 
   5 -14  12        5.65        0.00     15.99 o 
  -4 -13  12        4.66        7.91     12.71 o 
  -3 -13  12        7.02        9.89      8.58 o 
  -2 -13  12        2.46        9.80      7.14 o 
  -1 -13  12       45.41       55.20     21.55 o 
   0 -13  12       12.52       11.04      6.11 o 
   1 -13  12      135.16      160.32      9.32 o 
   2 -13  12        7.02       13.17      7.08 o 
   3 -13  12      174.39      186.77     15.49 o 
   4 -13  12        0.03        3.44      5.83 o 
   5 -13  12       23.97        0.53      5.84 o 
  -5 -12  12       30.31       35.98     28.52 o 
  -4 -12  12       10.40       22.27     10.65 o 
  -3 -12  12       53.59       34.27      9.51 o 
  -2 -12  12       13.32        3.79      7.32 o 
  -1 -12  12      147.93      136.31     11.53 o 
   0 -12  12      132.24      137.89     14.28 o 
   1 -12  12       64.35       69.07      7.28 o 
   2 -12  12       47.81       50.34      6.30 o 
   3 -12  12       23.89       18.28      5.26 o 
   4 -12  12       47.66       62.65      5.15 o 
   5 -12  12        4.66        6.61      5.95 o 
  -5 -11  12        0.45        0.00     11.45 o 
  -4 -11  12        0.04        2.18     14.79 o 
  -3 -11  12        3.03       14.34     11.11 o 
  -2 -11  12        1.26        2.40      6.52 o 
  -1 -11  12      179.05      190.73      9.83 o 
   0 -11  12       29.44       23.71      7.58 o 
   1 -11  12      109.16       94.43      7.24 o 
   2 -11  12       19.67       15.81      5.45 o 
   3 -11  12       39.10       55.13      7.24 o 
   4 -11  12       57.20       67.83      5.10 o 
   5 -11  12       16.44       14.32      7.21 o 
   6 -11  12       29.76       27.69      9.06 o 
   7 -11  12        0.14        0.27     13.33 o 
  -6 -10  12        9.54        9.02     13.16 o 
  -5 -10  12       10.35       20.31     17.98 o 
  -4 -10  12        0.01        1.14      8.37 o 
  -3 -10  12       12.83       19.63     12.79 o 
  -2 -10  12        1.19        3.30      7.78 o 
  -1 -10  12      108.04       84.82      9.87 o 
   0 -10  12       38.69       58.66      7.08 o 
   1 -10  12       41.70       44.85      6.40 o 
   2 -10  12      148.53      177.95      8.00 o 
   3 -10  12       16.84       20.08      4.55 o 
   4 -10  12       13.24        6.74      8.29 o 
   5 -10  12       35.75       24.52      5.76 o 
   6 -10  12       10.17        6.95      4.36 o 
   7 -10  12        6.10        4.26      9.06 o 
  -6  -9  12      145.32      155.28     17.49 o 
  -5  -9  12       45.25       75.99     12.62 o 
  -4  -9  12       47.55       59.05     11.30 o 
  -3  -9  12       31.42       32.07     16.07 o 
  -2  -9  12       96.44       93.64      8.30 o 
  -1  -9  12       32.82       41.95      8.48 o 
   0  -9  12       11.95       18.59      5.95 o 
   1  -9  12      135.47      148.35      8.88 o 
   2  -9  12       16.84       23.76      6.39 o 
   3  -9  12        7.17        7.78      4.50 o 
   4  -9  12       20.15       26.68      9.29 o 
   5  -9  12       24.22       17.06     12.26 o 
   6  -9  12       29.88       18.33      6.57 o 
   7  -9  12        8.90        2.48      3.60 o 
  -7  -8  12        1.38        0.00     11.62 o 
  -6  -8  12        7.60        5.68     19.72 o 
  -5  -8  12       14.26       17.50     10.08 o 
  -4  -8  12        3.26        0.00     12.80 o 
  -3  -8  12       73.87       69.68     14.53 o 
  -2  -8  12      380.96      356.40     14.32 o 
  -1  -8  12      142.08      135.25      9.46 o 
   0  -8  12      145.23      141.01      8.54 o 
   1  -8  12       89.62       89.83      6.17 o 
   2  -8  12        0.05        0.00      3.95 o 
   3  -8  12        0.50        0.86      3.30 o 
   4  -8  12        0.49        0.11      3.84 o 
   5  -8  12        6.61       11.30      8.40 o 
   6  -8  12        0.56        3.26      3.63 o 
   7  -8  12        6.74        0.00      4.81 o 
  -7  -7  12        0.28        0.00     10.53 o 
  -6  -7  12        0.32        1.32     13.66 o 
  -5  -7  12        3.32       14.35      9.32 o 
  -4  -7  12       48.49       44.38     39.18 o 
  -3  -7  12       63.68       58.66     11.59 o 
  -2  -7  12       85.91       78.62     11.86 o 
  -1  -7  12     1001.17     1036.86     18.54 o 
   0  -7  12        0.36        1.92      3.79 o 
   1  -7  12        0.18        4.72      3.55 o 
   2  -7  12       90.95       99.79      5.16 o 
   3  -7  12       20.84       11.55      5.92 o 
   4  -7  12       98.16       92.22     10.93 o 
   5  -7  12       23.60       11.73      5.15 o 
   6  -7  12       27.34       34.47      8.82 o 
   7  -7  12       23.33       13.54      5.04 o 
   8  -7  12        0.24        0.77      4.83 o 
  -7  -6  12        5.70        8.77      9.21 o 
  -6  -6  12        8.91       14.95     15.44 o 
  -5  -6  12       14.70       20.41      9.70 o 
  -4  -6  12        1.67        2.33      9.24 o 
  -3  -6  12       80.07       85.93     12.48 o 
  -2  -6  12        3.91       13.53     11.19 o 
  -1  -6  12      346.08      364.02      9.93 o 
   0  -6  12      160.33      200.95      8.74 o 
   1  -6  12        3.84        0.33      4.03 o 
   2  -6  12      168.54      160.19      7.32 o 
   3  -6  12       50.31       66.64     10.93 o 
   4  -6  12        0.24       13.33      8.53 o 
   5  -6  12      103.78      111.81      7.32 o 
   6  -6  12       88.26      102.21      7.11 o 
   7  -6  12        1.44        1.53      5.24 o 
   8  -6  12        0.01        0.00      5.54 o 
  -8  -5  12        5.10        2.50      8.18 o 
  -7  -5  12       16.65       31.10      9.98 o 
  -6  -5  12       16.57        9.49     10.62 o 
  -5  -5  12       16.77       20.11     15.73 o 
  -4  -5  12        0.66        2.03      9.46 o 
  -3  -5  12        9.32       12.79     10.00 o 
  -2  -5  12      122.09      155.19     17.48 o 
  -1  -5  12       12.24       15.45      5.18 o 
   0  -5  12        0.02        2.68      4.07 o 
   1  -5  12      111.10      112.53      6.03 o 
   2  -5  12       47.78       50.44      6.07 o 
   3  -5  12        0.95       15.19     15.73 o 
   4  -5  12        0.29        0.00     13.06 o 
   5  -5  12       25.37       20.27      3.95 o 
   6  -5  12        0.00        1.31      4.29 o 
   7  -5  12        0.03        0.00      3.54 o 
   8  -5  12        0.71        5.54      4.14 o 
  -8  -4  12        0.50        0.00      7.89 o 
  -7  -4  12        8.91        0.00      7.62 o 
  -6  -4  12       14.42        8.68     11.33 o 
  -5  -4  12        0.96        0.00      8.30 o 
  -4  -4  12        6.03       22.13     10.21 o 
  -3  -4  12       33.20       42.00      8.99 o 
  -2  -4  12        3.87        1.81      7.73 o 
  -1  -4  12        2.36        1.72      2.70 o 
   0  -4  12      353.75      370.52      7.87 o 
   1  -4  12      115.02      115.61      4.77 o 
   2  -4  12        2.49        2.13      8.80 o 
   3  -4  12      360.08      424.33     19.72 o 
   4  -4  12       29.69       32.44      8.92 o 
   5  -4  12       69.04       59.19      5.72 o 
   6  -4  12       23.35       17.72      4.76 o 
   7  -4  12        0.88        2.27      4.19 o 
   8  -4  12        9.31        7.14      6.67 o 
  -8  -3  12        0.49        5.77     12.39 o 
  -7  -3  12       10.77        8.10     10.16 o 
  -6  -3  12        0.81        0.00      7.15 o 
  -5  -3  12        0.08        3.33      8.96 o 
  -4  -3  12        0.55        0.00      6.86 o 
  -3  -3  12       41.00       56.30     15.59 o 
  -2  -3  12       78.35       72.96     11.17 o 
  -1  -3  12       82.87       81.27      4.85 o 
   0  -3  12      396.07      439.62     14.40 o 
   1  -3  12       91.25       95.95     13.86 o 
   2  -3  12       58.62       63.44     20.52 o 
   3  -3  12        0.03        0.00     15.19 o 
   4  -3  12        0.49        0.00     10.17 o 
   5  -3  12       98.33       97.75     18.05 o 
   6  -3  12        1.23        0.59      3.56 o 
   7  -3  12       32.63       31.99     13.63 o 
  -8  -2  12        2.76       12.53     14.26 o 
  -7  -2  12        0.56        0.00      6.37 o 
  -6  -2  12        1.41        0.00      6.88 o 
  -5  -2  12        4.98       10.93      9.60 o 
  -4  -2  12       35.94       57.14     11.46 o 
  -3  -2  12       85.66       91.59     11.86 o 
  -2  -2  12      261.97      287.63     14.84 o 
  -1  -2  12     1329.79     1315.40     31.98 o 
   0  -2  12       76.14       85.83     14.39 o 
   1  -2  12       33.11       26.12     19.46 o 
   2  -2  12       17.00       34.38     11.46 o 
   3  -2  12       21.49       20.11     15.06 o 
   4  -2  12       58.96       40.21     10.05 o 
   5  -2  12        0.22        0.00      3.08 o 
   6  -2  12        9.92        6.54      6.59 o 
   7  -2  12        0.45        2.80      7.71 o 
  -8  -1  12        0.21        8.99     13.86 o 
  -7  -1  12        0.40        0.00      6.69 o 
  -6  -1  12        9.82        1.13      8.27 o 
  -5  -1  12        1.50        2.97      7.05 o 
  -4  -1  12        9.06       10.69      7.51 o 
  -3  -1  12        4.74       14.47      7.70 o 
  -2  -1  12        9.25        9.07      5.90 o 
  -1  -1  12        5.95       15.19     11.46 o 
   0  -1  12       79.73      133.80     25.32 o 
   1  -1  12       29.74       65.04     13.59 o 
   2  -1  12       22.26        9.83      7.86 o 
   3  -1  12       26.98       27.06      8.10 o 
   4  -1  12       26.76       19.41     11.46 o 
   5  -1  12        2.45        0.00     15.46 o 
   6  -1  12       19.96       17.83      8.10 o 
   7  -1  12        0.85        0.00      9.86 o 
  -8   0  12       15.07        1.03     10.16 o 
  -7   0  12       22.60        0.62      7.63 o 
  -6   0  12       51.22       91.24      9.69 o 
  -5   0  12       19.96        9.33     13.59 o 
  -4   0  12      107.84      111.53      6.53 o 
  -3   0  12      190.57      158.31     19.99 o 
  -2   0  12        7.95        4.26     10.40 o 
  -1   0  12        0.12        6.13     10.40 o 
   0   0  12        1.30       16.26     19.72 o 
   1   0  12      184.19      200.70     17.33 o 
   2   0  12      110.51      119.40     10.65 o 
   3   0  12      307.61      364.03     14.32 o 
   4   0  12       51.44       64.92      9.88 o 
   5   0  12        0.00        6.89     12.61 o 
   6   0  12       12.59        2.98      8.47 o 
   7   0  12       15.42        7.54      9.32 o 
  -8   1  12        0.28        3.12      4.86 o 
  -7   1  12        6.21        3.38      5.93 o 
  -6   1  12        1.96        0.61      4.65 o 
  -5   1  12       45.74       32.17     11.77 o 
  -4   1  12        0.01        4.54      4.14 o 
  -3   1  12       26.60       18.89      3.09 o 
  -2   1  12        6.56        9.33     10.93 o 
  -1   1  12       37.37       53.31     13.59 o 
   0   1  12       28.41       38.91     22.39 o 
   1   1  12       94.26      107.53     10.83 o 
   2   1  12        0.91        5.61     10.00 o 
   3   1  12      452.89      513.59     39.18 o 
   4   1  12       31.62       51.16     11.66 o 
   5   1  12       69.92       62.67     12.79 o 
   6   1  12       72.26       79.45     17.90 o 
  -7   2  12       10.22        2.36      7.23 o 
  -6   2  12        1.34        0.00      3.88 o 
  -5   2  12        1.10        4.74      5.07 o 
  -4   2  12       10.21       11.76      4.36 o 
  -3   2  12       73.33       80.18     19.86 o 
  -2   2  12       14.47        2.13      9.86 o 
  -1   2  12       60.05       86.63     14.93 o 
   0   2  12      145.07      160.29     18.37 o 
   1   2  12       71.57       79.70     12.41 o 
   2   2  12       32.42       20.62     15.05 o 
   3   2  12        1.51        6.34      9.80 o 
   4   2  12       75.21      111.86     11.69 o 
   5   2  12       74.38       68.14     15.86 o 
   6   2  12       73.22       80.50     11.78 o 
  -7   3  12        2.43        0.11      4.89 o 
  -6   3  12        0.44        7.42      6.84 o 
  -5   3  12        4.93        5.28      5.11 o 
  -4   3  12       25.70       23.51      3.09 o 
  -3   3  12        0.74        0.62      2.13 o 
  -2   3  12       40.75       39.45     12.79 o 
  -1   3  12       20.81        2.27     10.26 o 
   0   3  12       17.79       19.32      8.85 o 
   1   3  12        0.97       16.59     14.60 o 
   2   3  12        3.87        0.00     12.13 o 
   3   3  12        5.73       14.60     11.50 o 
   4   3  12       22.08       25.48     10.17 o 
   5   3  12       62.17       87.03     14.93 o 
  -7   4  12        8.68       12.76      8.40 o 
  -6   4  12        0.03        0.00      5.86 o 
  -5   4  12        1.39       13.23     16.26 o 
  -4   4  12       44.11       47.18     12.79 o 
  -3   4  12        7.78       10.05     12.53 o 
  -2   4  12       10.18       21.71     11.59 o 
  -1   4  12      254.02      301.87     15.94 o 
   0   4  12        0.40        5.92      9.52 o 
   1   4  12        9.92       17.66     14.53 o 
   2   4  12       16.68        7.10      9.33 o 
   3   4  12       36.92       45.75     18.09 o 
   4   4  12        5.05        5.45     14.39 o 
   5   4  12        0.17        0.00     10.53 o 
  -6   5  12       69.43       99.25      8.76 o 
  -5   5  12       20.68       38.93     11.95 o 
  -4   5  12       30.09       57.68      9.75 o 
  -3   5  12        0.42        0.00      6.72 o 
  -2   5  12        0.18        0.00     11.38 o 
  -1   5  12        5.86       11.83     10.53 o 
   0   5  12       38.52       17.11     16.93 o 
   1   5  12       82.43       82.18     11.67 o 
   2   5  12        4.74        0.00      9.23 o 
   3   5  12        1.10       17.51     12.55 o 
   4   5  12        6.39        2.71     11.66 o 
  -5   6  12       42.67       92.12     21.06 o 
  -4   6  12       23.40       20.81      9.54 o 
  -3   6  12      135.68      204.49     21.32 o 
  -2   6  12        5.69        0.00      7.10 o 
  -1   6  12        0.00        0.00      8.53 o 
   0   6  12        1.39        1.59      8.69 o 
   1   6  12        7.90        0.00      8.84 o 
   2   6  12       16.51        9.68     15.99 o 
   3   6  12       11.85        2.81     11.50 o 
  -4   7  12       14.29       22.37     12.79 o 
  -3   7  12       11.64        3.68      7.91 o 
  -2   7  12        4.85        9.37     10.93 o 
  -1   7  12        1.21       10.21      9.96 o 
   0   7  12       21.22        2.83     10.35 o 
   1   7  12        1.12        0.00     10.20 o 
  -1 -14  13       23.97       17.90      8.37 o 
   0 -14  13        3.64        1.15      7.24 o 
   1 -14  13        1.87        0.00      6.13 o 
   2 -14  13       19.99       14.61      6.39 o 
   3 -14  13        2.04       12.07      5.56 o 
  -3 -13  13       12.39        9.57      9.06 o 
  -2 -13  13       46.88       48.36     10.85 o 
  -1 -13  13        1.58        0.00      8.27 o 
   0 -13  13      115.45      163.35     10.14 o 
   1 -13  13       71.79       50.51     22.40 o 
   2 -13  13        1.40        3.48      5.46 o 
   3 -13  13        0.68        4.16      6.10 o 
   4 -13  13        2.75        7.86      6.73 o 
   5 -13  13        5.59        5.84      9.00 o 
  -4 -12  13       17.74       12.56     14.13 o 
  -3 -12  13        0.06        9.86      8.58 o 
  -2 -12  13       18.31       21.29      8.31 o 
  -1 -12  13       75.88       73.54      9.14 o 
   0 -12  13       30.90       25.97     10.33 o 
   1 -12  13        2.92        0.00      8.04 o 
   2 -12  13       43.54       56.77      7.03 o 
   3 -12  13        0.15        2.06      6.63 o 
   4 -12  13        0.79        5.23      4.06 o 
   5 -12  13        3.37        7.76      6.00 o 
  -5 -11  13       43.02       27.65     15.17 o 
  -4 -11  13       25.06       22.33     11.18 o 
  -3 -11  13        2.05        0.36      7.11 o 
  -2 -11  13       14.85       29.86      9.43 o 
  -1 -11  13       51.47       79.06     11.60 o 
   0 -11  13       11.27        9.09      6.18 o 
   1 -11  13       35.34       37.90      6.79 o 
   2 -11  13       23.92       31.26      6.11 o 
   3 -11  13        6.59        9.70      4.96 o 
   4 -11  13       17.58        9.28      6.46 o 
   5 -11  13        9.97        8.34      5.57 o 
   6 -11  13       25.79       11.92      7.24 o 
  -5 -10  13        0.69        0.00     10.45 o 
  -4 -10  13       96.02       91.13     28.79 o 
  -3 -10  13       15.40       16.97     11.20 o 
  -2 -10  13       40.91       53.04      7.40 o 
  -1 -10  13        1.80        1.42      6.74 o 
   0 -10  13      246.23      213.90      9.33 o 
   1 -10  13       27.43       28.54      5.36 o 
   2 -10  13        3.23        0.00      4.03 o 
   3 -10  13        5.08        2.58      4.95 o 
   4 -10  13        7.92       10.78      7.60 o 
   5 -10  13        0.01        4.53     11.46 o 
   6 -10  13        0.25        1.81      4.66 o 
  -6  -9  13       25.95       57.52     15.66 o 
  -5  -9  13        2.14       19.61     17.83 o 
  -4  -9  13       61.13       83.80     15.59 o 
  -3  -9  13        9.89        5.33      8.75 o 
  -2  -9  13        4.48        0.00      8.36 o 
  -1  -9  13      230.18      220.41     11.23 o 
   0  -9  13       39.56       43.38     10.79 o 
   1  -9  13        0.09        1.70      5.21 o 
   2  -9  13        6.12        5.81      5.49 o 
   3  -9  13      180.12      196.64      8.85 o 
   4  -9  13       62.31       72.34      8.33 o 
   5  -9  13        0.05        0.00     12.26 o 
   6  -9  13        4.18        6.80      5.72 o 
   7  -9  13        7.44        4.72      5.89 o 
  -6  -8  13       20.20       27.40     11.29 o 
  -5  -8  13        5.74       14.31     16.83 o 
  -4  -8  13      153.88      164.80     13.83 o 
  -3  -8  13       44.16       52.80     17.75 o 
  -2  -8  13       79.85       82.49     11.16 o 
  -1  -8  13       93.84       99.27      8.20 o 
   0  -8  13      133.06      149.80      8.21 o 
   1  -8  13       22.82       23.41      4.64 o 
   2  -8  13      121.59      137.36      9.70 o 
   3  -8  13      109.24      110.09      7.60 o 
   4  -8  13       52.67       22.66      9.33 o 
   5  -8  13       92.24       93.29     17.06 o 
   6  -8  13        3.83        0.00      3.22 o 
   7  -8  13        0.22        1.60      5.31 o 
  -7  -7  13        0.07        0.00     24.26 o 
  -6  -7  13        2.31        0.22      8.10 o 
  -5  -7  13       82.82       83.20     14.71 o 
  -4  -7  13        9.84        5.77      8.94 o 
  -3  -7  13       95.05      110.43     29.72 o 
  -2  -7  13      776.45      764.34     15.44 o 
  -1  -7  13      106.65      107.62      8.63 o 
   0  -7  13        0.05        3.01      3.56 o 
   1  -7  13       22.74       25.93      5.52 o 
   2  -7  13       22.45       21.98      5.31 o 
   3  -7  13       41.36       43.08      8.26 o 
   4  -7  13      179.94      190.84     14.39 o 
   5  -7  13       22.14       12.20      8.40 o 
   6  -7  13        0.23        0.00      4.09 o 
   7  -7  13       10.26       10.34      4.29 o 
  -7  -6  13       49.76       53.57     18.82 o 
  -6  -6  13       12.04       32.17     10.64 o 
  -5  -6  13        8.55       10.40     10.40 o 
  -4  -6  13       41.31       29.38     22.52 o 
  -3  -6  13      127.46      131.44     14.64 o 
  -2  -6  13      523.83      478.95     13.20 o 
  -1  -6  13        0.67        2.64      5.01 o 
   0  -6  13        0.02        0.00      4.83 o 
   1  -6  13       29.34       33.65      4.13 o 
   2  -6  13       10.25       14.41      6.80 o 
   3  -6  13        1.40        4.00     15.19 o 
   4  -6  13      125.54      143.40     21.32 o 
   5  -6  13       32.79       43.28     12.79 o 
   6  -6  13        5.66        0.71      4.48 o 
   7  -6  13       21.98       15.79      5.63 o 
  -7  -5  13        0.01       12.87     15.44 o 
  -6  -5  13        0.10        0.00      8.35 o 
  -5  -5  13        7.77        0.00      8.37 o 
  -4  -5  13       16.53        7.06     10.42 o 
  -3  -5  13       16.48       14.89     14.13 o 
  -2  -5  13      440.30      489.54     10.48 o 
  -1  -5  13       98.69      117.28      7.35 o 
   0  -5  13      807.07      754.46     20.95 o 
   1  -5  13       97.07      101.56      5.47 o 
   2  -5  13       25.93        8.00     10.66 o 
   3  -5  13       53.42       63.44     12.53 o 
   4  -5  13       19.58       13.59     10.13 o 
   5  -5  13        6.03       11.74      6.48 o 
   6  -5  13       93.27       90.04     12.32 o 
   7  -5  13       27.58       22.09      7.75 o 
  -7  -4  13       36.93       14.53     15.19 o 
  -6  -4  13       54.54       73.41     47.04 o 
  -5  -4  13        0.01        0.00      8.80 o 
  -4  -4  13        1.27        4.80      8.10 o 
  -3  -4  13        7.66        0.00      8.30 o 
  -2  -4  13      290.12      299.16      7.74 o 
  -1  -4  13        4.49        8.74      3.73 o 
   0  -4  13       25.33       26.84      4.54 o 
   1  -4  13      110.84      133.00     25.05 o 
   2  -4  13       13.88        8.80     17.59 o 
   3  -4  13       11.28        0.00      9.60 o 
   4  -4  13       32.04       19.92      9.15 o 
   5  -4  13        3.93        0.00      7.30 o 
   6  -4  13       11.36       10.65      9.33 o 
   7  -4  13        0.04        8.40      8.26 o 
  -7  -3  13       11.04        9.12     14.08 o 
  -6  -3  13        9.28        4.00      9.50 o 
  -5  -3  13       61.86       68.00     45.45 o 
  -4  -3  13       49.82       51.01     39.45 o 
  -3  -3  13       19.37       12.96     14.66 o 
  -2  -3  13       36.75       32.68      9.84 o 
  -1  -3  13      379.59      390.66     20.56 o 
   0  -3  13      102.82      103.42     25.59 o 
   1  -3  13        1.90        2.13     10.40 o 
   2  -3  13       75.90       95.95     14.66 o 
   3  -3  13      119.66      141.84     12.79 o 
   4  -3  13       15.70        2.16      6.59 o 
   5  -3  13        0.01        3.95      8.02 o 
   6  -3  13       14.77       11.73     10.93 o 
   7  -3  13        1.79        2.78     10.08 o 
  -7  -2  13        0.44        2.25      9.02 o 
  -6  -2  13        3.48        0.47      8.19 o 
  -5  -2  13        1.63        0.27      6.50 o 
  -4  -2  13      105.60      100.19     63.04 o 
  -3  -2  13       15.16        0.16      7.83 o 
  -2  -2  13       24.40       13.61      4.46 o 
  -1  -2  13       60.43       29.32     13.59 o 
   0  -2  13       22.55       13.59     12.53 o 
   1  -2  13      692.36      738.05     27.99 o 
   2  -2  13       88.96       95.95     15.46 o 
   3  -2  13      188.72      245.85     26.39 o 
   4  -2  13       49.63       49.91      9.23 o 
   5  -2  13        1.17        3.65      6.88 o 
   6  -2  13        7.32        3.83      6.97 o 
  -7  -1  13        7.43        0.53      6.78 o 
  -6  -1  13       21.81        0.00      8.96 o 
  -5  -1  13       18.37        1.29      7.15 o 
  -4  -1  13       95.17      138.82     13.33 o 
  -3  -1  13       27.84       11.50      6.48 o 
  -2  -1  13       33.01       27.45     13.59 o 
  -1  -1  13       14.85       13.06     20.52 o 
   0  -1  13      113.89      120.48     16.79 o 
   1  -1  13      109.33      149.00     17.33 o 
   2  -1  13      132.73      194.55     14.97 o 
   3  -1  13      303.42      317.16     17.34 o 
   4  -1  13       46.97       48.95      9.61 o 
   5  -1  13       14.25       13.86      8.29 o 
   6  -1  13       35.50       14.47     14.53 o 
  -7   0  13        7.46        4.14      6.25 o 
  -6   0  13       12.14        8.06      6.42 o 
  -5   0  13       26.44       10.81      6.70 o 
  -4   0  13       50.07       84.91     10.13 o 
  -3   0  13        0.81        0.59      2.08 o 
  -2   0  13       19.81        0.00     10.40 o 
  -1   0  13       17.51        4.00     18.92 o 
   0   0  13        1.64        0.00     10.40 o 
   1   0  13       68.34       72.28     10.53 o 
   2   0  13      197.31      191.59     15.17 o 
   3   0  13        2.16       11.72      8.39 o 
   4   0  13       36.32       44.21      9.89 o 
   5   0  13       13.60       34.12     22.12 o 
   6   0  13        1.22        0.91      9.24 o 
  -7   1  13        0.79        0.00      5.05 o 
  -6   1  13       56.73       67.35     23.26 o 
  -5   1  13        6.52        1.07      4.53 o 
  -4   1  13        3.14        0.93      3.27 o 
  -3   1  13        6.40        0.00      9.86 o 
  -2   1  13        9.89        0.00     11.46 o 
  -1   1  13        0.03        2.13     17.86 o 
   0   1  13       31.52       33.85     14.13 o 
   1   1  13       10.45        7.65      9.73 o 
   2   1  13       46.30       51.93     12.59 o 
   3   1  13       49.66       76.82     11.21 o 
   4   1  13       71.03       97.62     14.02 o 
   5   1  13       42.42       72.16     17.19 o 
  -6   2  13       11.89        6.71      4.26 o 
  -5   2  13       66.78      117.28     15.99 o 
  -4   2  13       29.82        0.00     10.40 o 
  -3   2  13       34.98        0.00     11.46 o 
  -2   2  13       55.01        0.00     18.92 o 
  -1   2  13        4.85       14.56      8.50 o 
   0   2  13        5.32        0.00      9.46 o 
   1   2  13        6.89        2.49      9.20 o 
   2   2  13       78.39       90.66     11.59 o 
   3   2  13       15.47        3.34     21.06 o 
   4   2  13       31.05       23.20     10.26 o 
   5   2  13        2.68        5.34     10.86 o 
  -6   3  13       82.30      145.26     25.59 o 
  -5   3  13       13.62        1.07      9.86 o 
  -4   3  13        9.34       17.06     12.53 o 
  -3   3  13       16.22        0.00     15.19 o 
  -2   3  13        4.00       10.48      9.46 o 
  -1   3  13       10.97       20.43      9.21 o 
   0   3  13        7.94        9.68     10.69 o 
   1   3  13       23.65       18.75     18.92 o 
   2   3  13        0.18        9.80     11.58 o 
   3   3  13        0.10        5.99     11.62 o 
   4   3  13        0.69       19.19     10.37 o 
  -4   4  13        4.36        1.58      7.94 o 
  -3   4  13        4.21        3.71     11.78 o 
  -2   4  13       45.93       53.06     33.32 o 
  -1   4  13        2.58        7.64     15.99 o 
   0   4  13       31.64       31.18     24.39 o 
   1   4  13        8.91        0.00      7.43 o 
   2   4  13        1.11        8.62      9.78 o 
   3   4  13       10.63       37.93     18.75 o 
  -5   5  13       29.40       29.59     10.66 o 
  -4   5  13      124.25      156.76     26.65 o 
  -3   5  13        0.00        5.43      7.17 o 
  -2   5  13        0.28        0.00      8.77 o 
  -1   5  13        2.74       11.07     12.13 o 
   0   5  13       17.46       13.56     19.59 o 
   1   5  13        0.64        5.05     10.45 o 
   2   5  13       30.27       20.90     21.72 o 
  -3   6  13        0.13       11.41     12.81 o 
  -2   6  13       49.05       65.34     45.84 o 
  -1   6  13        2.04        6.99      9.65 o 
   0   6  13       11.13        3.05      8.35 o 
   1   6  13        8.23        0.00      9.59 o 
  -2 -13  14        0.32        0.00      6.56 o 
  -1 -13  14        7.90        9.63      7.50 o 
   0 -13  14        3.41        0.00      6.16 o 
   1 -13  14        6.16        2.15      5.57 o 
   2 -13  14       13.93        3.10      6.39 o 
   3 -13  14       19.77       10.91      8.74 o 
  -3 -12  14       22.01       36.31      9.21 o 
  -2 -12  14        5.53        8.79      7.19 o 
  -1 -12  14        0.90       14.14      8.11 o 
   0 -12  14        4.66       14.33      6.35 o 
   1 -12  14       15.86       11.11      7.61 o 
   2 -12  14       13.82        6.23      6.59 o 
   3 -12  14       27.40        7.59      7.51 o 
   4 -12  14       40.23       12.66      9.99 o 
  -4 -11  14       83.45       89.23     13.96 o 
  -3 -11  14       50.85       59.38     10.92 o 
  -2 -11  14       13.77       17.60      9.59 o 
  -1 -11  14       13.70       18.05      8.93 o 
   0 -11  14       82.12       46.48     15.62 o 
   1 -11  14       38.56       37.30     14.39 o 
   2 -11  14        2.45        3.73      4.83 o 
   3 -11  14       75.98       76.18      6.02 o 
   4 -11  14        4.42        3.28      8.50 o 
   5 -11  14        0.82        0.00      7.20 o 
  -4 -10  14        3.64        0.00      9.02 o 
  -3 -10  14       12.40        7.78      7.29 o 
  -2 -10  14        2.86        0.00      6.07 o 
  -1 -10  14        4.15        0.00      7.25 o 
   0 -10  14      377.87      435.16     13.18 o 
   1 -10  14       57.36       74.48     21.89 o 
   2 -10  14       76.66       82.17      6.64 o 
   3 -10  14       41.26       59.99      9.93 o 
   4 -10  14        0.68        0.00      8.90 o 
   5 -10  14        0.52        1.87      7.20 o 
  -5  -9  14        0.34        2.75     11.73 o 
  -4  -9  14        1.59        0.00     11.86 o 
  -3  -9  14        2.52        0.00      6.28 o 
  -2  -9  14       70.32      107.23      8.28 o 
  -1  -9  14       51.37       78.27      8.41 o 
   0  -9  14        0.60        0.00      5.52 o 
   1  -9  14      514.72      545.31     14.52 o 
   2  -9  14       18.20       12.95      7.95 o 
   3  -9  14        1.20        1.22      4.77 o 
   4  -9  14       11.67        7.46     14.39 o 
   5  -9  14        0.21        0.00      7.46 o 
   6  -9  14       10.44       10.38      6.45 o 
  -5  -8  14        3.34        0.00     11.18 o 
  -4  -8  14        6.02       15.73     12.37 o 
  -3  -8  14        7.09        0.00      7.89 o 
  -2  -8  14       30.17       19.08      7.28 o 
  -1  -8  14       29.70       19.28      6.63 o 
   0  -8  14       43.19       48.11      6.10 o 
   1  -8  14      100.65      114.06      7.93 o 
   2  -8  14       66.65       70.85     11.74 o 
   3  -8  14        0.49        0.00      7.34 o 
   4  -8  14       18.97       13.86      9.86 o 
   5  -8  14        5.02        6.06      6.57 o 
   6  -8  14        0.15       12.67      9.33 o 
  -6  -7  14       17.69       22.97     13.23 o 
  -5  -7  14        2.17        7.95     12.17 o 
  -4  -7  14       14.33       17.70     13.99 o 
  -3  -7  14        7.88       17.20     10.05 o 
  -2  -7  14        0.06        0.00      5.88 o 
  -1  -7  14       18.34       14.76      4.55 o 
   0  -7  14       78.75       88.83     11.42 o 
   1  -7  14       13.96       18.67      3.88 o 
   2  -7  14        0.05        8.33      3.51 o 
   3  -7  14        4.61        7.46     10.13 o 
   4  -7  14       28.17        0.53      8.26 o 
   5  -7  14        1.35        1.35      8.57 o 
   6  -7  14        4.79       15.34      6.07 o 
  -6  -6  14        0.26        2.64     10.75 o 
  -5  -6  14        2.35        1.69     10.25 o 
  -4  -6  14        0.00        1.65      8.18 o 
  -3  -6  14        0.40        0.00      8.27 o 
  -2  -6  14       36.51       66.23     19.26 o 
  -1  -6  14       32.47       55.03      8.45 o 
   0  -6  14        0.12        3.45      4.86 o 
   1  -6  14        0.40        0.00      2.59 o 
   2  -6  14       17.02        1.07     15.73 o 
   3  -6  14       18.41        0.00     12.79 o 
   4  -6  14        0.61        1.07     14.13 o 
   5  -6  14       90.28       86.80     11.00 o 
   6  -6  14        9.84        0.76      6.45 o 
  -6  -5  14        1.37       10.91     11.86 o 
  -5  -5  14       16.40        8.67     15.73 o 
  -4  -5  14        0.77        0.00      8.29 o 
  -3  -5  14        7.39        0.00      8.74 o 
  -2  -5  14        4.43        1.15      7.90 o 
  -1  -5  14       44.18       39.68      6.42 o 
   0  -5  14        0.78        0.00      3.89 o 
   1  -5  14      109.56       99.69     15.73 o 
   2  -5  14      123.05      136.20     16.26 o 
   3  -5  14       36.55        0.80      9.60 o 
   4  -5  14        5.84        1.07      6.21 o 
   5  -5  14        0.02        0.00      9.69 o 
   6  -5  14        1.38        4.42      7.51 o 
  -6  -4  14        0.32        0.00     10.15 o 
  -5  -4  14       11.31        0.53     17.86 o 
  -4  -4  14        7.32        0.00      7.44 o 
  -3  -4  14        1.42        0.60      8.57 o 
  -2  -4  14       12.05        6.03      4.52 o 
  -1  -4  14        2.85        0.00      2.60 o 
   0  -4  14      100.28       61.88     12.79 o 
   1  -4  14      391.93      451.79     23.46 o 
   2  -4  14       19.60        2.13     17.59 o 
   3  -4  14        0.39        1.07      9.86 o 
   4  -4  14        0.00        0.00      6.21 o 
   5  -4  14        1.17        8.22      8.78 o 
   6  -4  14       14.03        8.59      8.72 o 
  -6  -3  14        0.08        0.33      8.23 o 
  -5  -3  14        4.15        0.54     12.13 o 
  -4  -3  14        1.77        0.00      7.83 o 
  -3  -3  14        8.77        2.92      8.16 o 
  -2  -3  14       18.86       17.11      8.93 o 
  -1  -3  14      109.01       54.72     46.24 o 
   0  -3  14       29.28        0.53     10.66 o 
   1  -3  14        4.09        1.60     18.39 o 
   2  -3  14        3.85        0.00     15.19 o 
   3  -3  14        0.38        3.26      8.98 o 
   4  -3  14       22.25        8.69      8.40 o 
   5  -3  14       21.19       11.57     10.26 o 
   6  -3  14       15.05       12.33      9.43 o 
  -6  -2  14        7.45        0.00     12.71 o 
  -5  -2  14        9.88        0.10      7.65 o 
  -4  -2  14       41.48        2.44     10.40 o 
  -3  -2  14       11.88        3.28      9.85 o 
  -2  -2  14       11.86        1.94      9.14 o 
  -1  -2  14      102.11      120.74     17.33 o 
   0  -2  14        0.75        0.00     17.33 o 
   1  -2  14        3.46        0.53     16.53 o 
   2  -2  14        0.11        0.00     22.39 o 
   3  -2  14      128.87      132.69     17.46 o 
   4  -2  14       46.46       64.66     12.17 o 
   5  -2  14      180.72      226.63     13.45 o 
   6  -2  14       61.05       36.47     27.19 o 
  -6  -1  14        0.56        0.88      7.98 o 
  -5  -1  14        0.02        1.62      5.12 o 
  -4  -1  14        4.64        3.93      8.08 o 
  -3  -1  14       12.34        4.00     11.99 o 
  -2  -1  14        0.62        1.87     18.39 o 
  -1  -1  14       35.58        0.00     11.46 o 
   0  -1  14        3.44        0.00     18.66 o 
   1  -1  14        0.37       25.85     23.19 o 
   2  -1  14       15.51       12.37     14.79 o 
   3  -1  14      107.25      140.00     19.69 o 
   4  -1  14       11.26        0.13      6.60 o 
   5  -1  14       86.59       88.07     11.30 o 
  -6   0  14        6.82        6.62      5.55 o 
  -5   0  14       25.26        1.49      7.51 o 
  -4   0  14        5.01        3.73     11.46 o 
  -3   0  14        0.44        0.00     11.19 o 
  -2   0  14        0.03        0.00     18.92 o 
  -1   0  14       44.60       82.63     16.53 o 
   0   0  14        5.36        0.00     12.26 o 
   1   0  14       15.88       18.68     16.07 o 
   2   0  14      108.08      148.00     15.21 o 
   3   0  14       11.69       10.37     15.16 o 
   4   0  14       10.30       11.15      9.23 o 
   5   0  14        0.01        7.49     10.73 o 
  -6   1  14       31.69        4.26     11.99 o 
  -5   1  14        0.77        1.33     11.19 o 
  -4   1  14        1.50        0.00     11.46 o 
  -3   1  14        7.62        2.13     18.66 o 
  -2   1  14       67.11       79.70     16.26 o 
  -1   1  14        1.18        0.00     10.13 o 
   0   1  14        8.64        0.00     10.00 o 
   1   1  14       70.96       64.12     37.05 o 
   2   1  14       13.47        0.59      7.82 o 
   3   1  14        0.96        1.07     10.01 o 
   4   1  14        3.28        4.89      8.95 o 
  -5   2  14        5.14        1.07     10.40 o 
  -4   2  14        8.77        2.40     18.12 o 
  -3   2  14        7.53        1.60     18.39 o 
  -2   2  14       20.09        0.00     11.73 o 
  -1   2  14        3.03        7.97     12.93 o 
   0   2  14        0.10        9.38     11.66 o 
   1   2  14      112.47      123.17     13.28 o 
   2   2  14        8.24       14.95      9.98 o 
   3   2  14       23.42       28.03     13.64 o 
   4   2  14        3.73       26.66     12.93 o 
  -5   3  14        4.32        0.00     16.53 o 
  -4   3  14       43.03       57.84     24.79 o 
  -3   3  14       12.29        0.80     10.66 o 
  -2   3  14       38.32       26.88     34.65 o 
  -1   3  14        8.06       24.37     12.57 o 
   0   3  14        1.63        0.00      9.94 o 
   1   3  14        3.18        2.01     10.36 o 
   2   3  14        9.93        0.00     11.66 o 
   3   3  14       26.13       33.60     14.01 o 
  -4   4  14        0.38        0.00      9.34 o 
  -3   4  14        9.54        6.49      8.07 o 
  -2   4  14        9.27        6.04      9.77 o 
  -1   4  14       44.99       49.05     11.08 o 
   0   4  14        0.79        6.40      9.37 o 
   1   4  14        2.17        0.00      9.21 o 
   2   4  14        0.44        0.00     18.66 o 
  -2   5  14        1.85        4.80     17.33 o 
  -1   5  14        7.13        0.06      6.90 o 
  -1 -12  15        0.00        2.19      6.62 o 
   0 -12  15       48.30       32.44     14.22 o 
   1 -12  15       36.61       22.86     15.38 o 
   2 -12  15       84.85       80.40      9.44 o 
   3 -12  15        0.66        6.05      6.04 o 
  -3 -11  15        2.79        0.27     19.19 o 
  -2 -11  15       87.34       90.29     11.41 o 
  -1 -11  15        3.51        0.00      7.86 o 
   0 -11  15        7.26       16.79      6.53 o 
   1 -11  15       43.63       46.25     17.31 o 
   2 -11  15        2.30        1.14      4.93 o 
   3 -11  15        0.07        0.00      4.27 o 
   4 -11  15       11.99        8.87      9.33 o 
  -3 -10  15       12.89       18.11      8.25 o 
  -2 -10  15       66.07       77.34      9.62 o 
  -1 -10  15       46.72       39.36      9.30 o 
   0 -10  15      112.20       98.00      8.96 o 
   1 -10  15       34.71       21.12     12.52 o 
   2 -10  15        3.95        4.70      4.75 o 
   3 -10  15       10.09       10.06      8.26 o 
   4 -10  15       20.57        1.07     13.59 o 
  -4  -9  15        1.60        4.67     11.58 o 
  -3  -9  15       19.95       18.31      9.55 o 
  -2  -9  15       18.94       16.99      5.99 o 
  -1  -9  15        1.49        0.00      7.04 o 
   0  -9  15      367.73      337.71     22.68 o 
   1  -9  15       66.35       65.75     21.53 o 
   2  -9  15        0.51        0.00      3.81 o 
   3  -9  15        2.22        0.00      6.14 o 
   4  -9  15        8.48        0.00     14.13 o 
   5  -9  15       17.07        3.20      8.53 o 
  -4  -8  15       34.08       14.56     17.46 o 
  -3  -8  15       24.51       18.09      7.95 o 
  -2  -8  15       24.62       19.24      7.42 o 
  -1  -8  15       55.15       62.10      8.04 o 
   0  -8  15      307.38      332.07     29.28 o 
   1  -8  15        4.76        4.79      5.23 o 
   2  -8  15       34.32       15.11     10.72 o 
   3  -8  15       24.88        0.80     15.19 o 
   4  -8  15       19.12        0.00      8.80 o 
   5  -8  15        0.73        1.16      6.51 o 
  -5  -7  15        4.88        0.00     10.57 o 
  -4  -7  15        0.24        0.00     10.57 o 
  -3  -7  15        0.81        4.25      4.96 o 
  -2  -7  15        5.79        0.30      4.11 o 
  -1  -7  15       24.54       15.48      6.02 o 
   0  -7  15       37.73       32.98      6.36 o 
   1  -7  15        9.09        7.54      3.15 o 
   2  -7  15      309.09      309.99     20.52 o 
   3  -7  15       50.76       68.23     14.13 o 
   4  -7  15        0.43        0.00     13.06 o 
   5  -7  15       12.53        4.53      6.41 o 
  -5  -6  15       66.64       36.15     34.38 o 
  -4  -6  15       63.51       84.82     18.12 o 
  -3  -6  15       11.32        5.23      5.04 o 
  -2  -6  15        1.85        7.80      6.45 o 
  -1  -6  15       16.28       14.89      5.10 o 
   0  -6  15      110.92      132.48     18.36 o 
   1  -6  15       10.27       17.06     20.79 o 
   2  -6  15        0.87        8.26     19.72 o 
   3  -6  15       46.04        3.73     10.66 o 
   4  -6  15        0.10        2.40     10.13 o 
   5  -6  15       33.19       26.26     18.66 o 
  -5  -5  15       10.23        0.00     12.90 o 
  -4  -5  15        0.57        0.27      7.91 o 
  -3  -5  15       30.36       26.91     12.94 o 
  -2  -5  15       20.30       25.63      6.90 o 
  -1  -5  15       23.85        7.53     10.60 o 
   0  -5  15        3.00        0.00      9.22 o 
   1  -5  15      202.36      258.81     20.52 o 
   2  -5  15      286.11      295.86     21.06 o 
   3  -5  15        1.54        1.33     17.33 o 
   4  -5  15       87.90       18.75     15.59 o 
   5  -5  15       28.72        5.80      9.12 o 
  -5  -4  15       10.98        0.00     12.80 o 
  -4  -4  15        4.78        0.58      9.85 o 
  -3  -4  15        3.16        0.00      8.24 o 
  -2  -4  15        7.86        0.00      8.24 o 
  -1  -4  15        9.66       36.92     12.34 o 
   0  -4  15       14.09        0.00     10.66 o 
   1  -4  15       31.23        0.00     10.66 o 
   2  -4  15        0.52        0.00     10.66 o 
   3  -4  15      331.36      415.80     24.79 o 
   4  -4  15       39.83       23.03     19.99 o 
   5  -4  15      126.57      180.69     16.39 o 
  -5  -3  15        7.46        0.20      8.30 o 
  -4  -3  15       19.51        3.30     10.98 o 
  -3  -3  15       32.37        2.98     11.29 o 
  -2  -3  15       55.07       63.40     49.71 o 
  -1  -3  15       46.23        1.07     18.92 o 
   0  -3  15       27.83        0.53     11.19 o 
   1  -3  15        4.49        0.00     11.73 o 
   2  -3  15       49.70        1.07     11.73 o 
   3  -3  15       13.58        9.18     10.49 o 
   4  -3  15       60.01       58.51     16.93 o 
   5  -3  15       40.87       12.02      9.33 o 
  -5  -2  15        7.61        0.00      9.56 o 
  -4  -2  15        0.51        0.80      7.89 o 
  -3  -2  15        8.19        0.00      7.91 o 
  -2  -2  15       30.53        0.00     12.26 o 
  -1  -2  15       14.83        0.00     22.12 o 
   0  -2  15        0.87        0.00     11.73 o 
   1  -2  15       20.95        1.33     11.99 o 
   2  -2  15        0.25        0.00      9.04 o 
   3  -2  15        3.16        0.00     10.93 o 
   4  -2  15      100.50      111.41     19.68 o 
  -5  -1  15       10.15        0.73      9.46 o 
  -4  -1  15       49.78       99.69     18.12 o 
  -3  -1  15        1.94        0.00     20.79 o 
  -2  -1  15        0.24        0.80     11.46 o 
  -1  -1  15        0.68        0.00     18.39 o 
   0  -1  15        6.93        0.00     13.06 o 
   1  -1  15        0.11        0.00     10.40 o 
   2  -1  15        8.83       16.44      9.89 o 
   3  -1  15        0.00        0.00     12.11 o 
   4  -1  15       45.98       50.06     18.32 o 
  -5   0  15        8.00        2.93     12.53 o 
  -4   0  15        5.21        2.40     11.99 o 
  -3   0  15       36.38        3.47     20.79 o 
  -2   0  15       16.83        1.07     12.26 o 
  -1   0  15       14.13        5.86     22.66 o 
   0   0  15       10.49        0.00     21.59 o 
   1   0  15        3.93        8.65      9.78 o 
   2   0  15        0.37        0.00      7.91 o 
   3   0  15       13.82       48.09     18.55 o 
  -4   1  15       96.14      155.13     31.19 o 
  -3   1  15       14.51        4.00     12.53 o 
  -2   1  15        0.65        4.00     13.59 o 
  -1   1  15       37.49        2.93     13.33 o 
   0   1  15        1.33        0.00     10.93 o 
   1   1  15        7.59        0.00     10.66 o 
   2   1  15        0.58        0.00     16.96 o 
   3   1  15        9.55       25.62     11.21 o 
  -3   2  15        1.57        0.00     12.79 o 
  -2   2  15        1.20        4.83     10.42 o 
  -1   2  15        1.58        8.30      9.67 o 
   0   2  15       14.43       28.20     11.35 o 
   1   2  15        0.87        3.88      9.73 o 
   2   2  15       14.33       20.90     13.40 o 
  -2   3  15      110.98      193.21     14.34 o 
  -1   3  15        1.00       17.98     19.32 o 
   0   3  15        0.47        2.89      9.10 o 
   0 -11  16        3.71        8.16      5.80 o 
   1 -11  16       14.98        8.77      8.54 o 
  -2 -10  16        2.24        0.77      6.06 o 
  -1 -10  16        6.10        3.77      7.15 o 
   0 -10  16       25.23        9.97      6.53 o 
   1 -10  16        6.22        0.00      5.95 o 
   2 -10  16       89.41      101.87     31.05 o 
  -2  -9  16        0.13        2.50      8.01 o 
  -1  -9  16        3.69        3.70      4.99 o 
   0  -9  16       16.84       20.75      7.91 o 
   1  -9  16        5.48        9.47      6.14 o 
   2  -9  16        2.00        3.47     11.19 o 
   3  -9  16        4.33        0.00      9.60 o 
  -3  -8  16        4.65        0.00      8.20 o 
  -2  -8  16        4.28        9.01      6.97 o 
  -1  -8  16       10.90       12.04      6.41 o 
   0  -8  16       20.82       19.61     11.78 o 
   1  -8  16       19.07       30.80     10.36 o 
   2  -8  16        0.22        0.00     15.73 o 
   3  -8  16        2.29        0.00     18.12 o 
  -3  -7  16        3.71        5.17      6.95 o 
  -2  -7  16        6.78        6.52      9.86 o 
  -1  -7  16        9.97        6.86      9.28 o 
   0  -7  16       17.89       16.66     11.90 o 
   1  -7  16        8.70       10.40     13.33 o 
   2  -7  16       21.33        6.93     12.53 o 
   3  -7  16       99.57      149.00     27.19 o 
   4  -7  16       11.92        1.60     16.26 o 
  -4  -6  16       10.10        0.00     10.57 o 
  -3  -6  16        2.39        0.00      9.86 o 
  -2  -6  16        0.08        0.00      8.42 o 
  -1  -6  16        1.37        0.00      9.07 o 
   0  -6  16        9.29       16.10      9.47 o 
   1  -6  16       22.21       41.05     15.73 o 
   2  -6  16        6.27        0.00     12.53 o 
   3  -6  16       44.87        2.13     11.19 o 
   4  -6  16       11.22        7.76      9.67 o 
  -4  -5  16        8.66        0.00      9.76 o 
  -3  -5  16        4.24        0.81     10.12 o 
  -2  -5  16        5.90        5.60     11.06 o 
  -1  -5  16       15.36       28.60     10.78 o 
   0  -5  16       33.30       49.04     27.19 o 
   1  -5  16      125.91      164.72     31.98 o 
   2  -5  16       14.24        0.00     15.73 o 
   3  -5  16       30.20        0.00     11.73 o 
   4  -5  16        2.30        0.00      6.97 o 
  -4  -4  16        0.89        0.80     10.69 o 
  -3  -4  16        1.55        1.34      9.43 o 
  -2  -4  16        0.89        2.33      9.18 o 
  -1  -4  16        2.97        0.00     25.32 o 
   1  -4  16       11.02        2.67     21.06 o 
   2  -4  16       19.82        0.80     19.72 o 
   3  -4  16        1.99        4.23      8.56 o 
  -4  -3  16        1.54        1.41     11.19 o 
  -3  -3  16        0.48        0.00     10.04 o 
  -2  -3  16       22.33        0.27     11.99 o 
  -1  -3  16        2.68        0.00     23.19 o 
   0  -3  16        4.91        0.00     23.46 o 
   1  -3  16       39.20        1.60     21.32 o 
   2  -3  16        4.57        1.60     21.06 o 
   3  -3  16        1.78        2.18     10.28 o 
  -4  -2  16        2.45        1.05      8.73 o 
  -3  -2  16       24.67        2.93     22.66 o 
  -2  -2  16       40.57        0.27     12.26 o 
  -1  -2  16        0.10        0.00     13.33 o 
   0  -2  16        2.12        1.87     22.12 o 
   1  -2  16        5.10        2.67     22.39 o 
   2  -2  16        0.01        1.55     14.48 o 
   3  -2  16        1.05        5.56      9.42 o 
  -3  -1  16        4.63        2.93     22.39 o 
  -2  -1  16        9.40        4.00     13.86 o 
  -1  -1  16       13.34        0.00     14.39 o 
   0  -1  16      115.81      206.84     23.46 o 
   1  -1  16        3.58       10.29     12.58 o 
   2  -1  16        0.38        2.59     11.13 o 
  -2   0  16       14.92        0.00     24.26 o 
  -1   0  16       19.67        1.07     13.59 o 
   0   0  16        0.64        0.00      9.67 o 
   1   0  16       13.74       10.23     12.75 o 
  -1   1  16        2.07        0.00     13.59 o 
   0  -8  17       15.12       14.93     20.52 o 
  -1  -7  17        8.12       16.40     10.43 o 
   0  -7  17        8.81        5.89      9.28 o 
   1  -7  17       29.20       32.52     16.53 o 
  -1  -6  17       16.94       37.47     15.59 o 
   0  -6  17        4.65        9.33     15.46 o 
   1  -6  17        4.68        5.86     13.86 o 
  -2  -5  17       11.34       33.58     16.53 o 
  -1  -5  17       10.27       11.99     15.99 o 
   0  -5  17        4.33       14.93     15.46 o 
   1  -5  17       36.64       47.71     17.86 o 
  -1  -4  17       12.43       18.66     16.79 o 
   0  -4  17       15.34       17.86     16.53 o 
   1  -4  17       43.27        0.00     13.06 o 
  -1  -3  17        1.70        0.00     16.79 o 
   0  -3  17        0.21        0.53     12.53 o 
                                                 
